# Supplementary material for: (1RS,4SR)-3-Dichloro­methyl­ene-1,4-dimethyl-2-oxabicyclo­[2.2.2]oct-5-ene
Source: Acta Crystallogr Sect E Struct Rep Online. 2008 Jun 13;64(Pt 7):o1261. doi: 10.1107/S1600536808017248 (PMC2961841; doi:10.1107/S1600536808017248)
Supplement: Supplementary file 1 [file e-64-o1261-sup1.cif]

##############################################################################
###                                                                        ###
###        Electronic paper (Acta Crystallographica Section E)             ###
###                                                                        ###
##############################################################################
#                                                                            #
# This CIF contains the data in a paper accepted for publication in Acta     #
# Crystallographica Section E. It conforms to the requirements of Notes      #
# for Authors for Section E, and has been peer reviewed under the auspices   #
# of the IUCr Commission on Journals.                                        #
#                                                                            #
# Full details of the Crystallographic Information File format               #
# are given in the paper "The Crystallographic Information File (CIF):       #
# a New Standard Archive File for Crystallography" by S. R. Hall, F. H.      #
# Allen and I. D. Brown [Acta Cryst. (1991), A47, 655-685].                  #
#                                                                            #
# The current version of the core CIF dictionary is obtainable from          #
# ftp://ftp.iucr.org/pub/cif_core.dic. The current version number is 2.4.    #
#                                                                            #
# Software is freely available for graphical display of the structure(s) in  #
# this CIF.  For information consult the CIF home page http://www.iucr.org/  #
# cif/home.html                                                              #
#                                                                            #
# This file may be used for bona fide research purposes within the           #
# scientific community so long as proper attribution is given to the journal # 
# article from which it was obtained.                                        #
#                                                                            #
##############################################################################
                                             
data_I
_audit_creation_method     CRYSTALS_ver_12.85
_chemical_name_systematic
;
(1<i>RS</i>,4<i>SR</i>)-3-Dichloromethylene-1,4-dimethyl-2-
oxabicyclo[2.2.2]oct-5-ene
;
_chemical_formula_moiety     'C10 H12 Cl2 O1'
_chemical_formula_sum     'C10 H12 Cl2 O1'
_chemical_formula_iupac     'C10 H12 Cl2 O1'
_chemical_formula_weight     219.11
_chemical_melting_point     .
_symmetry_cell_setting     'Monoclinic'
_symmetry_space_group_name_H-M     'P 21/c'
_symmetry_space_group_name_Hall     '-P 2ybc'
loop_
    _symmetry_equiv_pos_as_xyz
    'x,y,z'
    '-x,-y,-z'
    '-x,y+1/2,-z+1/2'
    'x,-y+1/2,z+1/2'
_cell_length_a     9.33650(10)
_cell_length_b     9.6327(2)
_cell_length_c     11.4259(2)
_cell_angle_alpha     90
_cell_angle_beta     92.7347(11)
_cell_angle_gamma     90
_cell_volume     1026.43(3)
_cell_formula_units_Z     4
_cell_measurement_reflns_used     15784
_cell_measurement_theta_min     5
_cell_measurement_theta_max     27
_cell_measurement_temperature     150
_exptl_crystal_description     'prism'
_exptl_crystal_colour     'colourless'
_exptl_crystal_size_max     0.44
_exptl_crystal_size_mid     0.32
_exptl_crystal_size_min     0.18
_exptl_crystal_density_diffrn     1.418
_exptl_crystal_density_meas     ?
_exptl_crystal_density_method     'not measured'
_exptl_crystal_F_000     456
_exptl_absorpt_coefficient_mu     0.589
_exptl_absorpt_correction_type     multi-scan
_exptl_absorpt_process_details     '(DENZO/SCALEPACK; Otwinowski & Minor, 1997)'
_exptl_absorpt_correction_T_min     0.83
_exptl_absorpt_correction_T_max     0.90
_diffrn_ambient_temperature     150
_diffrn_radiation_type     'Mo K\a'
_diffrn_radiation_wavelength     0.71073
_diffrn_radiation_monochromator     'graphite'
_diffrn_measurement_device_type     'Nonius KappaCCD'
_diffrn_measurement_method     \w
_diffrn_reflns_number     4320
_diffrn_reflns_av_R_equivalents     0.021
_diffrn_reflns_theta_min     5.103
_diffrn_reflns_theta_max     27.441
_diffrn_reflns_theta_full     26.617
_diffrn_measured_fraction_theta_max     0.988
_diffrn_measured_fraction_theta_full     0.990
_diffrn_reflns_limit_h_min     -12
_diffrn_reflns_limit_h_max     12
_diffrn_reflns_limit_k_min     -12
_diffrn_reflns_limit_k_max     12
_diffrn_reflns_limit_l_min     -14
_diffrn_reflns_limit_l_max     14
_diffrn_standards_number     0
_diffrn_standards_interval_count     .
_diffrn_standards_interval_time     .
_diffrn_standards_decay_%     ?
_reflns_number_total     2321
_reflns_number_gt     2094
_reflns_threshold_expression     I>2\s(I)
_refine_ls_structure_factor_coef     Fsqd
_refine_ls_matrix_type     full
_refine_ls_R_factor_all     0.0384
_refine_ls_R_factor_gt     0.0342
_refine_ls_wR_factor_all     0.0927
_refine_ls_wR_factor_gt     0.0905
_refine_ls_wR_factor_ref     0.0927
_refine_ls_goodness_of_fit_ref     1.0139
_refine_ls_number_reflns     2321
_refine_ls_number_parameters     118
_refine_ls_number_restraints     2
_refine_ls_hydrogen_treatment     constr
_refine_ls_weighting_scheme     calc
_refine_ls_weighting_details
;
Method = Modified Sheldrick w=1/[\s^2^(F^2^) + (0.05P)^2^ + 0.71P],
where P=[max(Fo^2^,0) + 2Fc^2^]/3
;
_atom_sites_solution_hydrogens     geom
_atom_sites_solution_primary     direct
_refine_ls_shift/su_max     0.000626
_refine_diff_density_max     0.36
_refine_diff_density_min     -0.38
_refine_ls_extinction_method     'None'
loop_
    _atom_type_symbol
    _atom_type_scat_dispersion_real
    _atom_type_scat_dispersion_imag
    _atom_type_scat_source
    C 0.0033 0.0016 'International Tables Vol C 4.2.6.8 and 6.1.1.4'
    H 0.0000 0.0000 'International Tables Vol C 4.2.6.8 and 6.1.1.4'
    O 0.0106 0.0060 'International Tables Vol C 4.2.6.8 and 6.1.1.4'
    Cl 0.1484 0.1585 'International Tables Vol C 4.2.6.8 and 6.1.1.4'
_computing_data_collection     'COLLECT (Nonius, 2001)'
_computing_cell_refinement     'DENZO/SCALEPACK (Otwinowski & Minor, 1997)'
_computing_data_reduction
               'G\"orbitz (1999) and DENZO/SCALEPACK (Otwinowski & Minor, 1997)'
_computing_structure_solution     'SIR92 (Altomare <i>et al.</i>,  1994)'
_computing_structure_refinement     'CRYSTALS (Betteridge <i>et al.</i>,  2003)'
_computing_molecular_graphics     'CAMERON (Watkin <i>et al.</i>,  1996)'
_computing_publication_material     'CRYSTALS (Betteridge <i>et al.</i>,  2003)'
loop_
    _atom_site_type_symbol
    _atom_site_label
    _atom_site_fract_x
    _atom_site_fract_y
    _atom_site_fract_z
    _atom_site_U_iso_or_equiv
    _atom_site_adp_type
    _atom_site_occupancy
    _atom_site_disorder_assembly
    _atom_site_disorder_group
    C C1 0.02322(16) 0.72676(17) 0.56170(14) 0.0234 Uani 1.0000 . .
    O O2 0.12271(11) 0.62312(12) 0.61475(10) 0.0217 Uani 1.0000 . .
    C C3 0.26458(15) 0.64956(16) 0.59821(13) 0.0192 Uani 1.0000 . .
    C C4 0.28716(17) 0.77747(17) 0.52291(14) 0.0230 Uani 1.0000 . .
    C C5 0.21390(19) 0.89526(18) 0.58719(15) 0.0293 Uani 1.0000 . .
    C C6 0.07027(19) 0.86685(17) 0.60962(15) 0.0274 Uani 1.0000 . .
    C C7 0.04601(18) 0.72396(18) 0.43089(14) 0.0280 Uani 1.0000 . .
    C C8 0.19575(18) 0.75082(18) 0.40893(14) 0.0267 Uani 1.0000 . .
    C C9 -0.12456(17) 0.6806(2) 0.59357(17) 0.0326 Uani 1.0000 . .
    C C10 0.44060(19) 0.8143(2) 0.49372(17) 0.0339 Uani 1.0000 . .
    C C11 0.35800(16) 0.56064(17) 0.64983(14) 0.0215 Uani 1.0000 . .
    Cl Cl12 0.29697(4) 0.42007(4) 0.72783(4) 0.0295 Uani 1.0000 . .
    Cl Cl13 0.54194(4) 0.56859(5) 0.64989(4) 0.0320 Uani 1.0000 . .
    H H51 0.2631 0.9775 0.6123 0.0403 Uiso 1.0000 . .
    H H61 0.0073 0.9265 0.6509 0.0362 Uiso 1.0000 . .
    H H71 -0.0214 0.7925 0.3907 0.0397 Uiso 1.0000 . .
    H H72 0.0158 0.6344 0.3998 0.0386 Uiso 1.0000 . .
    H H81 0.1990 0.8293 0.3587 0.0379 Uiso 1.0000 . .
    H H82 0.2347 0.6712 0.3675 0.0381 Uiso 1.0000 . .
    H H91 -0.1917 0.7492 0.5652 0.0477 Uiso 1.0000 . .
    H H92 -0.1261 0.6724 0.6804 0.0498 Uiso 1.0000 . .
    H H93 -0.1529 0.5941 0.5590 0.0483 Uiso 1.0000 . .
    H H101 0.4319 0.8976 0.4440 0.0529 Uiso 1.0000 . .
    H H102 0.5032 0.8374 0.5608 0.0543 Uiso 1.0000 . .
    H H103 0.4864 0.7409 0.4472 0.0531 Uiso 1.0000 . .
loop_
    _atom_site_aniso_label
    _atom_site_aniso_U_11
    _atom_site_aniso_U_22
    _atom_site_aniso_U_33
    _atom_site_aniso_U_12
    _atom_site_aniso_U_13
    _atom_site_aniso_U_23
    C1 0.0213(7) 0.0229(7) 0.0254(8) 0.0045(6) -0.0044(6) -0.0009(6)
    O2 0.0175(5) 0.0225(6) 0.0251(5) 0.0016(4) 0.0005(4) 0.0041(4)
    C3 0.0188(7) 0.0205(7) 0.0183(7) -0.0023(5) 0.0005(5) -0.0019(6)
    C4 0.0257(7) 0.0220(7) 0.0209(7) -0.0043(6) -0.0022(5) 0.0018(6)
    C5 0.0373(8) 0.0221(8) 0.0275(8) 0.0009(7) -0.0073(7) -0.0031(7)
    C6 0.0339(8) 0.0229(8) 0.0251(8) 0.0055(7) -0.0030(6) -0.0032(6)
    C7 0.0347(8) 0.0264(8) 0.0223(8) 0.0014(7) -0.0067(6) -0.0013(6)
    C8 0.0352(8) 0.0268(8) 0.0178(7) -0.0025(7) -0.0026(6) 0.0010(6)
    C9 0.0212(8) 0.0328(9) 0.0435(10) 0.0028(7) -0.0005(7) -0.0031(8)
    C10 0.0309(9) 0.0345(10) 0.0360(9) -0.0126(7) -0.0013(7) 0.0072(8)
    C11 0.0189(7) 0.0234(7) 0.0222(7) -0.0011(6) 0.0001(5) 0.0004(6)
    Cl12 0.0292(2) 0.0261(2) 0.0329(2) -0.00012(15) -0.00257(16) 0.01006(16)
    Cl13 0.0183(2) 0.0372(3) 0.0401(3) 0.00107(15) -0.00273(16) 0.00256(18)
loop_
    _geom_bond_atom_site_label_1
    _geom_bond_atom_site_label_2
    _geom_bond_site_symmetry_1
    _geom_bond_site_symmetry_2
    _geom_bond_distance
    _geom_bond_publ_flag
    C1 O2 . . 1.4741(18) no
    C1 C6 . . 1.514(2) no
    C1 C7 . . 1.520(2) no
    C1 C9 . . 1.511(2) no
    O2 C3 . . 1.3707(17) no
    C3 C4 . . 1.523(2) no
    C3 C11 . . 1.339(2) no
    C4 C5 . . 1.531(2) no
    C4 C8 . . 1.544(2) no
    C4 C10 . . 1.528(2) no
    C5 C6 . . 1.404(3) no
    C5 H51 . . 0.953 no
    C6 H61 . . 0.962 no
    C7 C8 . . 1.455(2) no
    C7 H71 . . 1.008 no
    C7 H72 . . 0.970 no
    C8 H81 . . 0.950 no
    C8 H82 . . 0.980 no
    C9 H91 . . 0.957 no
    C9 H92 . . 0.996 no
    C9 H93 . . 0.954 no
    C10 H101 . . 0.985 no
    C10 H102 . . 0.968 no
    C10 H103 . . 0.993 no
    C11 Cl12 . . 1.7324(16) no
    C11 Cl13 . . 1.7190(15) no
loop_
    _geom_angle_atom_site_label_1
    _geom_angle_atom_site_label_2
    _geom_angle_atom_site_label_3
    _geom_angle_site_symmetry_1
    _geom_angle_site_symmetry_2
    _geom_angle_site_symmetry_3
    _geom_angle
    _geom_angle_publ_flag
    O2 C1 C6 . . . 106.78(12) no
    O2 C1 C7 . . . 106.10(12) no
    C6 C1 C7 . . . 108.65(14) no
    O2 C1 C9 . . . 105.44(13) no
    C6 C1 C9 . . . 115.34(14) no
    C7 C1 C9 . . . 113.84(14) no
    C1 O2 C3 . . . 114.30(12) no
    O2 C3 C4 . . . 112.89(12) no
    O2 C3 C11 . . . 115.71(13) no
    C4 C3 C11 . . . 131.40(14) no
    C3 C4 C5 . . . 104.57(13) no
    C3 C4 C8 . . . 104.84(12) no
    C5 C4 C8 . . . 106.63(13) no
    C3 C4 C10 . . . 117.88(14) no
    C5 C4 C10 . . . 112.19(14) no
    C8 C4 C10 . . . 109.92(13) no
    C4 C5 C6 . . . 113.31(14) no
    C4 C5 H51 . . . 122.7 no
    C6 C5 H51 . . . 123.9 no
    C1 C6 C5 . . . 111.77(14) no
    C1 C6 H61 . . . 122.4 no
    C5 C6 H61 . . . 125.8 no
    C1 C7 C8 . . . 110.31(13) no
    C1 C7 H71 . . . 108.8 no
    C8 C7 H71 . . . 112.9 no
    C1 C7 H72 . . . 108.9 no
    C8 C7 H72 . . . 111.1 no
    H71 C7 H72 . . . 104.6 no
    C4 C8 C7 . . . 112.39(13) no
    C4 C8 H81 . . . 110.2 no
    C7 C8 H81 . . . 107.7 no
    C4 C8 H82 . . . 109.5 no
    C7 C8 H82 . . . 109.0 no
    H81 C8 H82 . . . 107.9 no
    C1 C9 H91 . . . 107.8 no
    C1 C9 H92 . . . 108.7 no
    H91 C9 H92 . . . 110.5 no
    C1 C9 H93 . . . 113.3 no
    H91 C9 H93 . . . 107.4 no
    H92 C9 H93 . . . 109.1 no
    C4 C10 H101 . . . 105.3 no
    C4 C10 H102 . . . 114.7 no
    H101 C10 H102 . . . 107.4 no
    C4 C10 H103 . . . 112.5 no
    H101 C10 H103 . . . 107.3 no
    H102 C10 H103 . . . 109.2 no
    C3 C11 Cl12 . . . 120.21(12) no
    C3 C11 Cl13 . . . 126.97(12) no
    Cl12 C11 Cl13 . . . 112.82(9) no
data_global
_journal_date_recd_electronic     2008-05-28
_journal_date_accepted     2008-06-08
_journal_name_full     'Acta Crystallographica, Section E'
_journal_year     2008
_journal_volume     64
_journal_issue      7
_journal_page_first     o1261
_journal_page_last     o1261
_journal_paper_category     QO
_journal_coeditor_code     LH2637
_publ_contact_author_name     'Tyrrell, Andrew J.'
_publ_contact_author_address
;
 Department of Chemistry
University of Oxford
Chemistry Research Laboratory
Mansfield Road
Oxford
OX1 3TA
UK
;
_publ_contact_author_email     andrew.tyrrell@chem.ox.ac.uk
_publ_contact_author_fax     '+44 1865 285002'
_publ_contact_author_phone     '+44 1865 275692'
_publ_section_title
;\
(1<i>RS</i>,4<i>SR</i>)-3-Dichloromethylene-1,4-dimethyl-2-oxabicyclo[2.2.2]\
oct-5-ene
;
loop_
    _publ_author_name
    _publ_author_footnote
    _publ_author_address
    'Tyrrell, Andrew J.' .
;
Department of Chemistry
University of Oxford
Chemistry Research Laboratory
Mansfield Road
Oxford OX1 3TA
England
;
    'Feast, George C.' .
;
Department of Chemistry
University of Oxford
Chemistry Research Laboratory
Mansfield Road
Oxford OX1 3TA
England
;
    'Robertson, Jeremy' .
;
Department of Chemistry
University of Oxford
Chemistry Research Laboratory
Mansfield Road
Oxford OX1 3TA
England
;
