# Supplementary material for: (1RS,4SR)-3-Dichloro­methyl­ene-1,4-dimethyl-2-oxabicyclo­[2.2.2]oct-5-ene
Source: Acta Crystallogr Sect E Struct Rep Online. 2008 Jun 13;64(Pt 7):o1261. doi: 10.1107/S1600536808017248 (PMC2961841; doi:10.1107/S1600536808017248)
Supplement: Supplementary file 2 [file e-64-o1261-Isup2.hkl]

data_I
#  5271242    ajt3                   
_audit_creation_date        08-05-27
_audit_creation_method      CRYSTALS 

_cell_length_a                    9.33650(10)
_cell_angle_alpha                 90
_cell_length_b                    9.6327(2)
_cell_angle_beta                  92.7347(11)
_cell_length_c                    11.4259(2)
_cell_angle_gamma                 90

# NOTE Fc on scale of Fo,      0.98321
# Status flags: 
#    o - used in refinement 
#    < - excluded by I/sigmaI cutoff 
#    x - excluded for another reason  

loop_
_refln_index_h
_refln_index_k
_refln_index_l
_refln_F_squared_meas
_refln_F_squared_calc
_refln_F_squared_sigma
_refln_observed_status
   3   0   0       17.10       18.49        0.70 o
   4   0   0     2069.20     1992.35       33.20 o
   5   0   0     2443.30     2238.65       38.50 o
   6   0   0        4.10        1.63        0.80 o
   7   0   0     1359.20     1272.57       22.80 o
   8   0   0      423.60      416.49        8.40 o
   9   0   0      161.30      160.91        4.40 o
  10   0   0       37.70       34.24        2.10 o
  11   0   0      285.80      282.18        9.00 o
  12   0   0     1385.70     1296.42       41.00 o
   3   1   0       19.30       21.34        0.96 o
   4   1   0      141.70       85.78        3.06 o
   5   1   0      593.05      488.40       12.23 o
   6   1   0     1305.55     1357.85       21.46 o
   7   1   0       24.15       24.75        1.25 o
   8   1   0       66.90       71.09        2.46 o
   9   1   0        8.25        7.30        1.43 o
  10   1   0       16.45       16.79        1.50 o
  11   1   0       15.20       15.36        1.77 o
  12   1   0      108.95      102.50        6.50 o
   2   2   0       68.55       75.27        1.87 o
   3   2   0        7.45        3.19        0.55 o
   4   2   0       52.40       27.83        1.55 o
   5   2   0      563.55      578.35       10.48 o
   6   2   0       18.25       14.50        1.27 o
   7   2   0        7.70        5.86        1.00 o
   8   2   0       68.10       59.13        2.43 o
   9   2   0       77.50       66.26        2.31 o
  10   2   0       25.75       25.07        2.10 o
  11   2   0      108.20      106.62        5.42 o
   1   3   0     1728.50     1914.40       38.70 o
   2   3   0     2740.70     2889.92       60.60 o
   3   3   0       87.75       73.58        2.26 o
   4   3   0       24.60       22.72        0.86 o
   5   3   0     2796.75     2740.58       41.95 o
   6   3   0     2142.75     2160.78       37.92 o
   7   3   0     2987.50     2997.42       51.34 o
   8   3   0      120.70      120.43        3.38 o
   9   3   0       32.35       39.23        1.80 o
  10   3   0      125.85      133.28        5.08 o
  11   3   0      409.95      350.64       15.63 o
   0   4   0     1373.95     1608.87       44.22 o
   1   4   0       18.15        7.72        1.10 o
   2   4   0      267.40      283.48        6.45 o
   3   4   0      206.05      191.73        4.51 o
   4   4   0      231.95      191.23        5.17 o
   5   4   0      932.70      818.27       18.99 o
   6   4   0      192.30      196.44        4.30 o
   7   4   0      104.90       88.76        3.58 o
   8   4   0       11.35       15.27        1.16 o
   9   4   0       27.50       34.08        1.66 o
  10   4   0        0.45        0.17        1.48 o
  11   4   0        0.50        0.40        1.50 o
   1   5   0      505.80      574.13       15.01 o
   2   5   0      223.95      250.44        5.75 o
   3   5   0       58.75       46.23        1.51 o
   4   5   0       62.90       66.09        2.12 o
   5   5   0      912.95      917.24       16.08 o
   6   5   0     2229.70     2128.78       39.86 o
   7   5   0       70.30       65.99        2.52 o
   8   5   0       54.15       57.71        2.16 o
   9   5   0        2.35        0.54        1.43 o
  10   5   0       84.75       77.81        4.05 o
  11   5   0       -0.05        1.34        2.85 o
   0   6   0     4456.90     4352.70      140.90 o
   1   6   0      529.65      555.35       12.85 o
   2   6   0       81.70       63.23        3.11 o
   3   6   0      172.35      172.59        4.04 o
   4   6   0      636.90      598.06       13.10 o
   5   6   0      168.45      179.72        4.53 o
   6   6   0      246.05      244.32        5.84 o
   7   6   0       68.85       69.05        2.88 o
   8   6   0      557.75      535.17       14.27 o
   9   6   0        9.15        5.77        1.63 o
  10   6   0       34.30       33.64        5.30 o
   1   7   0      119.45       99.79        4.73 o
   2   7   0     1170.25     1045.32       33.59 o
   3   7   0      110.55      121.22        3.22 o
   4   7   0       46.25       45.97        2.82 o
   5   7   0        2.55        1.75        1.12 o
   6   7   0       31.80       34.60        1.84 o
   7   7   0        0.90        1.22        2.39 o
   8   7   0       31.70       35.90        3.06 o
   9   7   0       22.50       20.17        3.20 o
   0   8   0      423.30      390.70       16.10 o
   1   8   0     1783.80     1696.71       51.72 o
   2   8   0       82.50       76.90        3.89 o
   3   8   0       20.35       13.99        1.55 o
   4   8   0       43.30       49.54        3.07 o
   5   8   0      195.65      184.72        5.77 o
   6   8   0       18.60       23.77        1.81 o
   7   8   0      194.35      194.61        6.60 o
   8   8   0       63.05       67.12        4.17 o
   9   8   0       52.10       61.23        4.80 o
   1   9   0     1120.40     1046.04       35.44 o
   2   9   0        1.00        0.24        1.61 o
   3   9   0        4.30        2.75        1.00 o
   4   9   0      181.15      179.59        5.99 o
   5   9   0      117.95      112.41        6.42 o
   6   9   0      566.95      528.41       16.00 o
   7   9   0       92.00       89.72        5.16 o
   8   9   0       13.20       21.33        3.00 o
   0  10   0       23.10       26.11        2.80 o
   1  10   0        8.95        8.51        1.96 o
   2  10   0       24.20       21.71        2.51 o
   3  10   0        4.55        2.68        1.40 o
   4  10   0        1.50        0.94        2.68 o
   5  10   0        8.00        8.31        2.15 o
   6  10   0        1.40        0.00        2.63 o
   7  10   0       24.05       26.52        3.78 o
   1  11   0      124.90      120.62        5.50 o
   2  11   0       11.65       13.92        1.59 o
   3  11   0       27.45       28.92        2.82 o
   4  11   0        0.65        0.48        2.84 o
   5  11   0       98.65      112.44        7.07 o
   0  12   0      112.80      108.75        8.97 o
   1  12   0      128.60      126.01        8.09 o
   2  12   0       88.85      107.10        7.22 o
   3  12   0       10.20        7.84        3.45 o
 -12   1   1       65.00       88.64        6.14 o
 -11   1   1      251.75      249.09        9.67 o
 -10   1   1       32.60       40.32        2.16 o
  -9   1   1       71.50       72.41        2.12 o
  -8   1   1     1141.45     1133.17       21.60 o
  -7   1   1        0.25        0.22        0.48 o
  -6   1   1        3.25        0.29        0.55 o
  -5   1   1     3076.50     2991.07       41.27 o
  -4   1   1     2675.85     2818.91       38.48 o
  -3   1   1     2979.90     3089.54       40.00 o
  -2   1   1       81.35       81.19        1.70 o
   2   1   1     1417.85     1535.49       37.03 o
   3   1   1     1307.85     1350.11       21.30 o
   4   1   1     4905.55     4696.93       76.41 o
   5   1   1      234.80      243.67        4.16 o
   6   1   1      172.40      166.23        3.41 o
   7   1   1      764.80      726.45       12.61 o
   8   1   1      435.85      426.42        8.60 o
   9   1   1      652.75      624.50       12.23 o
  10   1   1      199.45      197.57        7.06 o
  11   1   1        3.70        1.52        1.60 o
 -11   2   1      171.65      166.58        7.55 o
 -10   2   1      787.10      761.26       20.70 o
  -9   2   1      186.60      145.92        5.14 o
  -8   2   1       42.95       41.25        1.96 o
  -7   2   1      312.75      291.41        5.76 o
  -6   2   1      232.65      246.03        4.26 o
  -5   2   1     1374.20     1269.13       22.44 o
  -4   2   1     2534.20     2494.88       41.49 o
  -3   2   1     1365.25     1440.14       20.73 o
  -2   2   1     1480.25     1561.34       23.65 o
   1   2   1     1766.05     1737.60       55.86 o
   2   2   1     3630.00     3921.55       65.38 o
   3   2   1     4958.50     5053.29       83.38 o
   4   2   1       22.30       24.19        0.95 o
   5   2   1      279.80      203.01        5.66 o
   6   2   1      135.20      152.52        3.36 o
   7   2   1      406.80      421.12        7.60 o
   8   2   1     1007.60     1002.68       19.79 o
   9   2   1      764.80      739.15       17.95 o
  10   2   1      409.00      412.39       15.27 o
  11   2   1      110.90      105.62        4.66 o
 -11   3   1       31.35       30.61        2.75 o
 -10   3   1        2.20        0.73        2.30 o
  -9   3   1       19.90       22.56        1.55 o
  -8   3   1      324.20      321.85        6.75 o
  -7   3   1       85.10       85.49        2.61 o
  -6   3   1       87.80       98.50        2.70 o
  -5   3   1       10.40        0.26        0.85 o
  -4   3   1      487.55      492.82        7.91 o
  -3   3   1        8.10        2.28        0.61 o
  -2   3   1      399.45      406.25       10.89 o
  -1   3   1     1770.15     1867.24       36.30 o
   0   3   1        5.85        3.04        0.55 o
   1   3   1     2155.30     2244.80       68.43 o
   2   3   1       35.10       42.28        1.20 o
   3   3   1       48.05       37.11        2.15 o
   4   3   1       34.00       27.13        1.14 o
   5   3   1      205.00      212.89        4.22 o
   6   3   1      225.20      222.05        5.02 o
   7   3   1       53.40       50.49        2.11 o
   8   3   1      412.15      402.80        7.96 o
   9   3   1       46.90       52.14        1.90 o
  10   3   1       10.20        8.91        2.60 o
  11   3   1       60.00       59.66        4.50 o
 -11   4   1      322.75      312.95       16.58 o
 -10   4   1      934.65      872.96       30.43 o
  -9   4   1      447.05      447.56       12.84 o
  -8   4   1       12.60       12.57        1.08 o
  -7   4   1       10.00        8.04        1.00 o
  -6   4   1       14.75       13.02        0.96 o
  -5   4   1     2190.45     2135.62       35.05 o
  -4   4   1      141.15      139.06        3.78 o
  -3   4   1     1304.80     1317.26       27.63 o
  -2   4   1     3145.10     3087.44       78.53 o
  -1   4   1      973.45     1000.31       22.56 o
   0   4   1       73.30       80.34        2.20 o
   1   4   1      986.00     1099.12       28.30 o
   2   4   1     3395.70     3679.51       89.61 o
   3   4   1      803.20      892.17       22.20 o
   4   4   1        9.60        6.31        0.95 o
   5   4   1       42.65       54.13        1.27 o
   6   4   1        2.90        0.10        0.71 o
   7   4   1     1358.80     1354.07       28.48 o
   8   4   1       25.25       26.90        1.30 o
   9   4   1       55.30       50.66        2.60 o
  10   4   1      444.25      442.56       16.30 o
  11   4   1       81.30       93.83        5.39 o
 -11   5   1      288.85      290.69       16.43 o
 -10   5   1        0.35        0.03        2.37 o
  -9   5   1       41.85       49.32        2.21 o
  -8   5   1      147.85      150.31        3.61 o
  -7   5   1       70.50       74.37        2.02 o
  -6   5   1      290.95      284.57        6.10 o
  -5   5   1     1061.25     1032.07       20.95 o
  -4   5   1     1046.00     1143.98       21.50 o
  -3   5   1      534.20      551.13       11.37 o
  -2   5   1       30.10       19.15        1.10 o
  -1   5   1       47.50       26.66        2.32 o
   0   5   1      131.55      159.49        3.65 o
   1   5   1     4279.80     4066.49       94.70 o
   2   5   1       -0.15        1.97        1.00 o
   3   5   1       57.30       76.33        1.70 o
   4   5   1     1428.25     1393.53       28.55 o
   5   5   1        2.30        1.51        0.79 o
   6   5   1      218.25      224.70        5.65 o
   7   5   1      429.25      442.60       10.57 o
   8   5   1      523.45      513.98       10.50 o
   9   5   1      193.45      179.97        5.78 o
  10   5   1       46.50       48.85        3.00 o
 -10   6   1       73.20       69.83        7.40 o
  -9   6   1       76.30       92.98        4.80 o
  -8   6   1       46.15       41.71        3.31 o
  -7   6   1      179.70      182.17        6.20 o
  -6   6   1      936.55      967.82       20.20 o
  -5   6   1       52.85       59.37        2.37 o
  -4   6   1       76.65       70.36        2.57 o
  -3   6   1       22.45       17.10        1.00 o
  -2   6   1      120.45      125.47        3.66 o
  -1   6   1        3.05        0.94        1.17 o
   0   6   1      103.45      105.21        3.15 o
   1   6   1      527.35      505.76       15.49 o
   2   6   1      468.35      482.69       11.60 o
   3   6   1       16.55       17.33        1.10 o
   4   6   1      272.90      281.10        6.59 o
   5   6   1       48.65       50.19        2.12 o
   6   6   1     1271.90     1281.81       23.41 o
   7   6   1       15.15       17.45        1.46 o
   8   6   1       11.85       11.02        1.83 o
   9   6   1        3.35        5.44        1.61 o
  10   6   1       22.30       19.37        3.10 o
 -10   7   1       39.80       36.64        5.80 o
  -9   7   1      158.20      148.95        8.74 o
  -8   7   1       32.90       31.14        2.85 o
  -7   7   1       73.15       79.53        3.08 o
  -6   7   1      114.85      113.92        3.55 o
  -5   7   1      112.50      116.40        3.87 o
  -4   7   1     1519.75     1463.86       32.54 o
  -3   7   1      302.15      326.76        6.92 o
  -2   7   1      354.05      320.34        8.72 o
  -1   7   1      148.90      135.32        5.92 o
   0   7   1      295.60      259.16        7.90 o
   1   7   1      293.80      331.52        7.95 o
   2   7   1     1533.35     1393.35       36.60 o
   3   7   1      542.25      554.42       12.57 o
   4   7   1      912.90      924.29       21.45 o
   5   7   1      400.05      393.82        9.92 o
   6   7   1        2.05        0.51        0.98 o
   7   7   1       32.90       38.28        1.84 o
   8   7   1      624.90      583.41       15.98 o
   9   7   1      515.20      485.32       22.71 o
  -9   8   1        6.30       15.28        2.70 o
  -8   8   1       -0.80        0.74        3.34 o
  -7   8   1      110.60      119.13        5.12 o
  -6   8   1      146.00      153.26        5.10 o
  -5   8   1      241.55      245.00        7.07 o
  -4   8   1      126.05      114.20        4.33 o
  -3   8   1     1016.55      963.26       21.91 o
  -2   8   1      200.70      182.82        6.41 o
  -1   8   1      207.30      200.82        5.81 o
   0   8   1      330.00      307.53       10.80 o
   1   8   1      145.35      138.89        6.12 o
   2   8   1     1283.90     1221.21       38.82 o
   3   8   1        6.95       11.59        1.26 o
   4   8   1        3.15        0.83        1.04 o
   5   8   1      107.95      107.48        3.89 o
   6   8   1      136.35      145.51        4.16 o
   7   8   1       29.55       27.62        2.42 o
   8   8   1       37.40       40.70        2.96 o
   9   8   1       82.85      101.61        7.00 o
  -8   9   1        6.60       11.64        2.80 o
  -7   9   1       37.10       36.24        4.15 o
  -6   9   1       86.25       84.12        3.99 o
  -5   9   1      111.00      109.67        4.32 o
  -4   9   1      258.35      257.59        7.40 o
  -3   9   1      339.70      330.49        8.44 o
  -2   9   1      247.05      249.02        6.66 o
  -1   9   1       88.10       90.05        3.04 o
   0   9   1       96.35       96.40        3.81 o
   1   9   1      420.20      416.84       14.24 o
   2   9   1       61.20       62.39        3.65 o
   3   9   1       37.55       40.41        1.98 o
   4   9   1       73.25       65.62        4.54 o
   5   9   1        4.00        2.56        1.52 o
   6   9   1      201.95      188.92        7.32 o
   7   9   1        5.15        6.06        1.88 o
   8   9   1       37.20       32.12        4.30 o
  -7  10   1       35.30       25.72        4.40 o
  -6  10   1      140.45      140.25        7.45 o
  -5  10   1      291.05      276.55       11.36 o
  -4  10   1       65.65       58.12        3.13 o
  -3  10   1        0.20        0.15        1.19 o
  -2  10   1      600.65      550.07       13.72 o
  -1  10   1        1.70        3.59        1.86 o
   0  10   1        4.35        5.55        1.20 o
   1  10   1       78.45       80.75        4.30 o
   2  10   1      298.20      277.81       13.29 o
   3  10   1      883.90      860.71       22.20 o
   4  10   1       23.95       21.60        2.25 o
   5  10   1       10.45       10.68        1.81 o
   6  10   1       17.30       17.42        2.57 o
   7  10   1      274.95      318.18       15.31 o
  -5  11   1       19.35       21.27        3.67 o
  -4  11   1       44.75       47.77        4.63 o
  -3  11   1       25.50       27.22        2.92 o
  -2  11   1      136.95      143.85        5.43 o
  -1  11   1       11.15       10.64        1.83 o
   0  11   1       23.60       24.51        2.20 o
   1  11   1       44.65       48.47        3.05 o
   2  11   1        0.75        0.41        2.12 o
   3  11   1       21.75       22.05        2.75 o
   4  11   1      211.40      196.38        8.76 o
   5  11   1      159.35      166.92       10.80 o
  -3  12   1        6.45       12.84        3.80 o
  -2  12   1        2.45        0.16        3.07 o
  -1  12   1      137.80      155.73        9.77 o
   0  12   1       30.85       33.32        2.95 o
   1  12   1        5.40        9.98        3.23 o
   2  12   1       35.50       41.05        3.70 o
   3  12   1       17.15       21.06        3.93 o
 -12   0   2       86.50      108.89        9.00 o
 -11   0   2       26.50       20.10        3.10 o
 -10   0   2        8.50        6.40        0.70 o
  -9   0   2       24.10       23.74        1.10 o
  -8   0   2     1167.50     1055.18       23.80 o
  -7   0   2     1838.60     1916.95       30.80 o
  -6   0   2       44.80       50.71        1.50 o
  -5   0   2       69.80       65.43        1.70 o
  -4   0   2     6075.90     5617.48      109.00 o
  -3   0   2     4137.60     4329.27       64.60 o
  -2   0   2     1920.20     1883.17       30.50 o
   2   0   2      711.70      819.51        9.60 o
   3   0   2      103.40      113.58        1.70 o
   4   0   2     4594.30     4742.58       72.00 o
   5   0   2     3453.20     3649.50       54.30 o
   6   0   2      922.50      871.51       13.70 o
   7   0   2      485.20      526.80        7.90 o
   8   0   2       90.80       93.86        2.70 o
   9   0   2      153.40      151.22        5.00 o
  10   0   2      179.30      194.22        7.10 o
  11   0   2       -1.00        5.58        4.80 o
 -12   1   2      128.10      105.27       10.00 o
 -11   1   2        7.10        5.53        2.66 o
 -10   1   2       78.20       64.80        2.45 o
  -9   1   2      267.40      312.22        6.18 o
  -8   1   2        6.30        8.51        0.81 o
  -7   1   2       54.90       61.26        1.55 o
  -6   1   2       70.85       70.55        1.65 o
  -5   1   2     3059.70     3021.93       48.60 o
  -4   1   2      746.15      799.30       12.40 o
  -3   1   2      174.10      186.99        3.16 o
  -2   1   2     1356.40     1377.85       25.30 o
   2   1   2       34.95       32.06        0.85 o
   3   1   2      485.05      520.45        8.02 o
   4   1   2       42.65       42.86        1.12 o
   5   1   2      104.40      109.70        2.38 o
   6   1   2      601.20      603.05       10.97 o
   7   1   2      923.45      873.74       17.48 o
   8   1   2      737.30      733.34       13.70 o
   9   1   2       35.30       40.17        1.71 o
  10   1   2      143.40      126.28        5.14 o
  11   1   2      227.55      229.10       11.52 o
 -11   2   2       24.95       22.53        2.83 o
 -10   2   2        8.45        5.54        1.73 o
  -9   2   2       59.45       66.10        2.01 o
  -8   2   2      301.60      317.81        6.59 o
  -7   2   2      942.30      959.85       15.17 o
  -6   2   2      356.05      347.52        5.87 o
  -5   2   2      136.60      143.09        2.57 o
  -4   2   2      149.35      123.29        2.62 o
  -3   2   2     1541.40     1520.81       29.13 o
  -2   2   2      744.05      776.33       12.21 o
  -1   2   2     1743.95     1783.80       32.25 o
   1   2   2      412.15      462.34        7.67 o
   2   2   2      527.05      549.00       10.59 o
   3   2   2       66.35       54.60        1.55 o
   4   2   2     1413.60     1439.59       24.58 o
   5   2   2     2267.10     2149.56       36.25 o
   6   2   2      735.15      758.10       13.41 o
   7   2   2       33.50       41.95        1.37 o
   8   2   2       71.00       63.48        2.57 o
   9   2   2      198.10      197.11        4.90 o
  10   2   2       82.50       72.15        3.65 o
  11   2   2       18.20       17.45        3.41 o
 -11   3   2       30.50       32.19        3.45 o
 -10   3   2      232.40      231.91        9.18 o
  -9   3   2      849.45      774.61       16.50 o
  -8   3   2       32.40       37.16        1.56 o
  -7   3   2      381.60      389.90        7.02 o
  -6   3   2      869.85      838.62       13.91 o
  -5   3   2        1.25        0.36        0.45 o
  -4   3   2       61.70       88.98        1.35 o
  -3   3   2      626.70      655.88       10.77 o
  -2   3   2     2356.10     2551.35       40.47 o
  -1   3   2     2218.85     2491.18       45.90 o
   1   3   2      184.95      183.94        4.09 o
   2   3   2       25.50       34.68        0.96 o
   3   3   2     4150.80     4120.07       79.40 o
   4   3   2      100.40      135.85        2.25 o
   5   3   2       34.20       48.60        1.12 o
   6   3   2     1451.05     1457.36       24.75 o
   7   3   2       45.85       51.58        1.76 o
   8   3   2       50.55       50.04        2.05 o
   9   3   2       24.30       22.99        1.61 o
  10   3   2      579.05      545.37       14.56 o
  11   3   2      517.10      518.32       23.27 o
 -11   4   2       -3.50        0.23        2.20 o
 -10   4   2       38.75       37.22        2.76 o
  -9   4   2       -0.10        0.01        1.58 o
  -8   4   2       50.50       52.72        1.91 o
  -7   4   2      299.70      313.75        5.91 o
  -6   4   2       45.20       44.76        1.87 o
  -5   4   2      118.60      114.62        3.18 o
  -4   4   2       69.25       67.48        1.86 o
  -3   4   2      531.05      461.54       11.30 o
  -2   4   2     1629.65     1565.30       45.28 o
  -1   4   2     1890.50     1667.20       52.03 o
   0   4   2     1058.75      970.00       27.32 o
   1   4   2     2198.10     1856.02       35.40 o
   2   4   2      781.60      697.27       16.81 o
   3   4   2      362.95      359.69        7.82 o
   4   4   2      470.05      448.54       10.14 o
   5   4   2       63.05       78.03        2.32 o
   6   4   2       83.60       81.94        2.11 o
   7   4   2        9.55       10.48        1.20 o
   8   4   2      124.30      127.26        3.26 o
   9   4   2      143.80      137.65        3.85 o
  10   4   2       31.40       27.58        2.35 o
  11   4   2        7.35        5.70        2.39 o
 -11   5   2       -2.10        0.05        4.50 o
 -10   5   2       98.30       99.96        6.00 o
  -9   5   2      261.35      258.86       10.16 o
  -8   5   2      154.35      151.85        5.70 o
  -7   5   2      253.75      272.82        6.58 o
  -6   5   2      654.40      667.61       14.31 o
  -5   5   2        3.90        0.07        0.82 o
  -4   5   2       20.65       12.97        1.33 o
  -3   5   2      125.30      114.52        3.46 o
  -2   5   2     1397.45     1387.25       29.46 o
  -1   5   2     4886.45     4693.38      100.12 o
   0   5   2       74.60       45.72        2.12 o
   1   5   2      483.35      460.43       13.74 o
   2   5   2      527.95      520.29       14.55 o
   3   5   2       33.20       53.38        1.51 o
   4   5   2      698.60      672.09       14.62 o
   5   5   2      375.45      369.26        8.59 o
   6   5   2       14.20       21.02        1.34 o
   7   5   2      281.95      259.48        5.73 o
   8   5   2        9.45        8.31        1.22 o
   9   5   2       57.65       59.88        2.86 o
  10   5   2      192.75      189.55        7.20 o
 -10   6   2       60.70       62.81        4.90 o
  -9   6   2       28.95       35.32        3.01 o
  -8   6   2      445.90      390.70       18.80 o
  -7   6   2     1050.50     1022.39       25.20 o
  -6   6   2       79.95       86.56        2.71 o
  -5   6   2        1.00        0.63        3.47 o
  -4   6   2      333.15      322.72        8.34 o
  -3   6   2      499.70      546.89       11.32 o
  -2   6   2      266.50      277.53        5.89 o
  -1   6   2      788.45      815.20       16.32 o
   0   6   2      837.95      850.34       17.20 o
   1   6   2      589.90      514.69       13.44 o
   2   6   2       85.10       52.63        3.24 o
   3   6   2        0.80        0.73        0.71 o
   4   6   2      820.50      782.90       17.68 o
   5   6   2     2661.80     2572.81       52.58 o
   6   6   2       43.15       61.01        2.15 o
   7   6   2       22.10       24.50        1.87 o
   8   6   2        0.45        0.07        1.64 o
   9   6   2       39.20       40.13        2.94 o
  10   6   2      192.60      201.52        9.22 o
  -9   7   2       29.40       33.34        3.50 o
  -8   7   2        6.35        4.34        2.02 o
  -7   7   2       21.80       21.13        1.98 o
  -6   7   2       12.70       14.06        1.39 o
  -5   7   2       16.45       16.89        1.59 o
  -4   7   2      197.15      185.96        5.87 o
  -3   7   2       37.20       32.32        1.25 o
  -2   7   2        3.45        2.40        0.73 o
  -1   7   2       32.55       37.43        1.96 o
   0   7   2       30.10       20.74        1.51 o
   1   7   2      681.05      672.33       17.42 o
   2   7   2       48.30       46.28        1.96 o
   3   7   2       99.75      107.10        3.08 o
   4   7   2      114.35      120.15        3.67 o
   5   7   2       -0.75        0.08        1.15 o
   6   7   2       16.85       16.95        1.71 o
   7   7   2        3.70        2.52        1.08 o
   8   7   2       30.60       33.68        2.31 o
   9   7   2        2.80        0.11        1.96 o
  -9   8   2       33.70       34.20        3.80 o
  -8   8   2      203.20      217.16        9.70 o
  -7   8   2       36.85       38.77        3.51 o
  -6   8   2      319.00      334.12       10.05 o
  -5   8   2       33.15       39.82        2.29 o
  -4   8   2        5.25        2.81        1.85 o
  -3   8   2     1025.40      978.60       30.81 o
  -2   8   2        1.60        0.33        0.70 o
  -1   8   2       30.35       35.38        1.57 o
   0   8   2      592.75      606.14       13.60 o
   1   8   2      127.10      126.78        3.88 o
   2   8   2      517.25      466.11       12.82 o
   3   8   2      148.05      132.88        4.41 o
   4   8   2      353.30      367.68       12.05 o
   5   8   2      765.65      743.77       17.31 o
   6   8   2      799.80      775.50       20.20 o
   7   8   2        2.75        0.40        1.55 o
   8   8   2        0.95        5.09        3.11 o
   9   8   2      170.05      184.70        9.40 o
  -8   9   2       36.70       42.38        4.30 o
  -7   9   2      153.95      160.57        9.91 o
  -6   9   2      499.60      503.91       16.66 o
  -5   9   2       13.50       14.13        1.87 o
  -4   9   2       35.15       33.50        2.65 o
  -3   9   2       53.40       53.77        2.36 o
  -2   9   2      649.80      599.91       14.37 o
  -1   9   2      728.30      682.75       17.44 o
   0   9   2        2.05        0.41        1.37 o
   1   9   2        8.45       10.53        1.22 o
   2   9   2       45.35       46.10        2.18 o
   3   9   2      424.55      434.08       10.85 o
   4   9   2       75.50       74.57        3.69 o
   5   9   2      260.95      266.47       10.65 o
   6   9   2      145.95      143.43        8.29 o
   7   9   2       19.85       19.42        2.86 o
   8   9   2       -1.10        0.31        3.05 o
  -7  10   2       21.40       26.44        3.50 o
  -6  10   2        5.45        9.63        2.41 o
  -5  10   2       31.90       33.80        3.51 o
  -4  10   2      145.75      150.24        6.50 o
  -3  10   2       58.30       56.32        3.04 o
  -2  10   2       59.05       57.91        2.35 o
  -1  10   2        1.60        0.37        0.96 o
   0  10   2        1.05        0.33        1.28 o
   1  10   2       21.40       25.69        1.85 o
   2  10   2       20.25       19.54        1.87 o
   3  10   2        6.05        5.03        1.37 o
   4  10   2       69.35       79.59        3.42 o
   5  10   2        0.95        0.34        1.34 o
   6  10   2        2.60        2.51        2.03 o
  -5  11   2       18.80       22.96        3.57 o
  -4  11   2        0.15        0.69        2.53 o
  -3  11   2       20.65       29.62        3.41 o
  -2  11   2      309.65      291.62       14.36 o
  -1  11   2      539.70      514.51       18.33 o
   0  11   2       19.20       19.11        2.65 o
   1  11   2       55.35       43.84        3.45 o
   2  11   2       22.35       30.35        2.50 o
   3  11   2       14.60       13.50        1.90 o
   4  11   2       78.55       86.74        4.79 o
   5  11   2        0.75        0.98        2.72 o
  -3  12   2      317.60      288.63       21.55 o
  -2  12   2        0.35        0.77        2.96 o
  -1  12   2        1.00        1.73        3.80 o
   0  12   2      175.75      167.07       11.18 o
   1  12   2       37.60       51.55        4.47 o
   2  12   2      176.95      180.44       12.82 o
 -11   1   3      590.30      580.18       27.80 o
 -10   1   3      250.60      257.30        6.35 o
  -9   1   3        3.55        0.88        0.76 o
  -8   1   3       33.85       34.95        1.56 o
  -7   1   3     1294.65     1258.41       20.84 o
  -6   1   3      200.25      217.80        4.05 o
  -5   1   3        7.05        5.55        0.75 o
  -4   1   3      432.45      470.94        6.70 o
  -3   1   3      835.50      851.62       14.21 o
  -2   1   3        1.65        0.16        0.40 o
  -1   1   3      343.45      372.65        7.37 o
   2   1   3      856.85      922.55       13.38 o
   3   1   3        5.65        3.70        0.50 o
   4   1   3       81.25      104.41        1.71 o
   5   1   3     1591.90     1680.42       24.87 o
   6   1   3      441.15      430.03        7.66 o
   7   1   3       27.70       35.39        1.30 o
   8   1   3      103.90      104.11        3.10 o
   9   1   3      815.95      781.04       16.26 o
  10   1   3       57.00       58.29        3.80 o
  11   1   3       21.70       24.11        3.10 o
 -11   2   3        7.30        8.39        2.06 o
 -10   2   3      145.20      140.56        3.90 o
  -9   2   3        7.40        7.63        0.98 o
  -8   2   3      155.45      187.96        3.75 o
  -7   2   3      123.20      130.90        2.90 o
  -6   2   3      503.05      531.67        9.16 o
  -5   2   3     4516.35     4248.97      110.13 o
  -4   2   3        9.80        1.50        0.65 o
  -3   2   3        4.50        2.13        0.45 o
  -2   2   3      380.75      334.75       11.04 o
  -1   2   3      482.45      483.25        9.98 o
   0   2   3     4088.60     4207.14       69.13 o
   1   2   3      250.05      262.18        4.86 o
   2   2   3     1158.05     1247.29       20.69 o
   3   2   3      189.65      190.06        3.98 o
   4   2   3      132.50      138.23        2.43 o
   5   2   3      127.30      130.69        3.11 o
   6   2   3      167.25      165.71        3.77 o
   7   2   3     3863.10     3773.28       67.39 o
   8   2   3        7.20        8.31        1.33 o
   9   2   3        5.10        3.59        1.33 o
  10   2   3       16.40       18.58        2.14 o
  11   2   3      114.50      105.50        6.50 o
 -11   3   3       14.55       16.78        2.63 o
 -10   3   3       21.80       23.89        2.10 o
  -9   3   3       10.95       17.15        1.10 o
  -8   3   3        0.15        0.06        0.55 o
  -7   3   3      232.25      219.87        4.94 o
  -6   3   3       34.90       33.92        1.22 o
  -5   3   3       96.00       88.52        2.18 o
  -4   3   3        5.15        3.20        0.45 o
  -3   3   3       44.10       37.72        1.49 o
  -2   3   3        4.45        0.08        0.63 o
  -1   3   3       17.85       10.71        0.76 o
   0   3   3       82.65       87.64        2.01 o
   1   3   3       12.10       16.68        0.80 o
   2   3   3      729.60      723.70       14.26 o
   3   3   3      343.40      319.15        6.24 o
   4   3   3      108.00       94.59        2.86 o
   5   3   3        4.25        6.33        0.71 o
   6   3   3      338.90      360.61        5.85 o
   7   3   3      121.20      114.28        2.83 o
   8   3   3       56.00       58.29        2.20 o
   9   3   3       23.85       27.13        1.85 o
  10   3   3        6.55        5.72        2.55 o
  11   3   3        4.55        5.67        2.26 o
 -11   4   3        5.80        5.29        2.40 o
 -10   4   3      141.90      130.82        6.57 o
  -9   4   3       54.85       59.11        2.75 o
  -8   4   3      164.55      178.38        4.20 o
  -7   4   3      186.80      186.50        4.46 o
  -6   4   3     2198.55     2168.85       59.53 o
  -5   4   3     4179.00     3994.12      105.25 o
  -4   4   3     1041.45     1032.05       27.69 o
  -3   4   3      272.70      232.52        6.22 o
  -2   4   3      412.20      392.32        7.89 o
  -1   4   3     2169.60     2390.68       55.46 o
   0   4   3      971.65      976.16       19.45 o
   1   4   3       46.25       45.50        1.77 o
   2   4   3     1251.95     1252.04       24.93 o
   3   4   3      754.50      831.16       14.91 o
   4   4   3      141.95      124.56        3.25 o
   5   4   3      154.60      164.71        3.71 o
   6   4   3     1389.70     1408.41       28.95 o
   7   4   3     1114.25     1081.95       18.60 o
   8   4   3      775.05      753.51       14.22 o
   9   4   3       48.50       51.50        2.50 o
  10   4   3       13.35       12.68        1.84 o
  11   4   3       82.90       90.32        6.40 o
 -10   5   3       49.90       52.06        4.20 o
  -9   5   3       44.90       49.65        2.50 o
  -8   5   3        2.50        0.00        1.58 o
  -7   5   3      362.95      374.10       12.36 o
  -6   5   3        5.85        7.65        1.55 o
  -5   5   3       24.65       26.10        2.29 o
  -4   5   3       87.50       94.37        2.73 o
  -3   5   3      463.40      442.95       10.95 o
  -2   5   3      215.25      225.96        7.15 o
  -1   5   3      103.70      104.33        2.96 o
   0   5   3      440.45      528.43       12.21 o
   1   5   3      676.05      715.11       17.87 o
   2   5   3      773.90      756.99       15.91 o
   3   5   3      467.60      459.20        8.59 o
   4   5   3        3.75        4.57        1.57 o
   5   5   3      491.10      486.11       10.53 o
   6   5   3      118.75      113.15        3.02 o
   7   5   3      114.45      125.55        3.18 o
   8   5   3       17.70       16.32        1.65 o
   9   5   3      286.70      283.31        9.50 o
  10   5   3        6.30        2.84        1.71 o
 -10   6   3        2.30        2.80        2.10 o
  -9   6   3       12.80       10.10        2.50 o
  -8   6   3        9.30        7.92        2.10 o
  -7   6   3      105.50      105.81        5.54 o
  -6   6   3      193.25      190.15        7.85 o
  -5   6   3        3.60        0.07        1.12 o
  -4   6   3      271.55      288.10        6.75 o
  -3   6   3       57.75       53.70        2.43 o
  -2   6   3        6.55        1.98        0.81 o
  -1   6   3        0.70        0.68        0.69 o
   0   6   3       67.00       72.84        2.40 o
   1   6   3       39.40       26.41        1.61 o
   2   6   3      225.30      252.06        6.77 o
   3   6   3      126.20      141.57        4.37 o
   4   6   3       28.50       25.65        1.59 o
   5   6   3      161.55      175.13        4.10 o
   6   6   3       48.00       41.43        2.00 o
   7   6   3        0.95        0.50        1.62 o
   8   6   3      118.55      113.98        3.81 o
   9   6   3      155.10      170.38        6.70 o
  10   6   3       20.15       22.78        3.13 o
  -9   7   3        4.90        0.38        2.30 o
  -8   7   3       25.40       24.72        2.80 o
  -7   7   3       71.30       74.32        3.90 o
  -6   7   3      710.85      708.38       18.57 o
  -5   7   3       22.65       26.26        1.97 o
  -4   7   3      462.10      482.34       12.22 o
  -3   7   3      258.35      253.31        8.90 o
  -2   7   3       22.65       36.64        1.46 o
  -1   7   3        1.05        0.50        0.94 o
   0   7   3     1173.25     1126.51       24.50 o
   1   7   3     4096.90     3937.37       80.63 o
   2   7   3      265.65      264.50        6.39 o
   3   7   3      167.05      159.22        6.04 o
   4   7   3        9.15        6.26        1.36 o
   5   7   3      542.75      508.46       12.69 o
   6   7   3      830.30      818.89       15.50 o
   7   7   3       -0.20        0.01        1.95 o
   8   7   3      445.35      470.82       19.34 o
   9   7   3       59.40       68.66        4.36 o
  -9   8   3        6.60        0.41        2.40 o
  -8   8   3       52.30       47.67        4.20 o
  -7   8   3        6.30        7.54        2.10 o
  -6   8   3      129.35      131.31        5.46 o
  -5   8   3      236.30      210.34        9.56 o
  -4   8   3        1.25        0.82        1.80 o
  -3   8   3       84.80       80.76        4.65 o
  -2   8   3       53.75       65.40        2.30 o
  -1   8   3      106.45       99.37        3.44 o
   0   8   3       44.10       44.32        1.98 o
   1   8   3        2.10        2.44        1.39 o
   2   8   3       19.05       20.60        1.43 o
   3   8   3      157.30      171.71        6.07 o
   4   8   3        0.15        0.10        2.35 o
   5   8   3       11.15       11.83        2.73 o
   6   8   3       11.55       12.87        1.55 o
   7   8   3      251.25      238.13        8.45 o
   8   8   3       37.00       39.09        3.13 o
  -8   9   3        4.10        2.82        2.60 o
  -7   9   3       -0.10        0.61        1.20 o
  -6   9   3      111.45      121.59        6.16 o
  -5   9   3       -0.10        0.04        1.14 o
  -4   9   3        1.55        0.74        1.88 o
  -3   9   3       19.10       21.91        1.39 o
  -2   9   3      255.80      235.43        7.31 o
  -1   9   3      144.70      155.45        5.01 o
   0   9   3      214.00      204.65        8.22 o
   1   9   3       89.65       99.13        3.31 o
   2   9   3      200.35      176.63        5.66 o
   3   9   3      124.60      132.47        3.98 o
   4   9   3       21.70       20.54        2.04 o
   5   9   3       88.15       86.10        3.86 o
   6   9   3      191.80      188.12        7.22 o
   7   9   3       30.90       32.68        2.94 o
  -6  10   3      312.25      309.58       16.26 o
  -5  10   3      395.65      396.31       20.67 o
  -4  10   3       72.10       72.50        4.93 o
  -3  10   3      113.80      111.57        7.50 o
  -2  10   3       18.05       23.14        2.32 o
  -1  10   3      296.95      270.80        8.74 o
   0  10   3      511.00      483.54       17.52 o
   1  10   3       10.05       12.32        1.93 o
   2  10   3      214.70      205.07        7.70 o
   3  10   3       48.25       56.17        3.14 o
   4  10   3       10.55       11.06        1.90 o
   5  10   3       69.20       67.70        4.10 o
   6  10   3      532.95      505.58       19.90 o
  -5  11   3        8.30       12.72        2.70 o
  -4  11   3       25.45       28.91        3.95 o
  -3  11   3       32.45       31.88        4.36 o
  -2  11   3        5.50        5.16        2.18 o
  -1  11   3      195.50      167.04       11.63 o
   0  11   3       21.70       24.14        2.21 o
   1  11   3      152.30      149.33        6.26 o
   2  11   3       40.70       38.13        3.45 o
   3  11   3       82.45       91.58        5.38 o
   4  11   3       -0.20        0.17        2.86 o
   5  11   3        9.45       11.18        3.97 o
  -2  12   3       30.10       39.19        5.40 o
  -1  12   3        1.10        7.02        3.62 o
   0  12   3       64.00       54.31        6.71 o
   1  12   3       47.70       60.50        5.35 o
   2  12   3       26.50       31.88        3.20 o
 -11   0   4      127.90      127.12        9.80 o
 -10   0   4      424.30      435.99        9.40 o
  -9   0   4       27.10       33.56        1.70 o
  -8   0   4      781.60      826.83       14.80 o
  -7   0   4      570.70      609.12       10.30 o
  -6   0   4        8.00        7.43        0.90 o
  -5   0   4      312.40      227.97        5.80 o
  -4   0   4       39.30       59.80        1.10 o
  -3   0   4     4016.60     4287.38       63.20 o
  -2   0   4     1850.50     1836.31       29.90 o
  -1   0   4     1663.40     1712.68       31.00 o
   0   0   4     4246.10     5110.16       95.10 o
   1   0   4      389.20      414.23        6.70 o
   2   0   4     1880.50     1913.30       27.00 o
   3   0   4     2738.30     2587.53       39.20 o
   4   0   4     1663.30     1581.56       24.10 o
   5   0   4     1952.10     2029.16       28.50 o
   6   0   4      193.80      194.53        4.10 o
   7   0   4      387.80      410.84        7.70 o
   8   0   4       14.70       16.62        1.40 o
   9   0   4     1448.00     1369.54       27.00 o
  10   0   4      824.90      767.20       23.00 o
  11   0   4       96.70      107.91        5.80 o
 -11   1   4        2.30        1.16        2.69 o
 -10   1   4       69.35       76.72        3.83 o
  -9   1   4      126.60      102.97        3.57 o
  -8   1   4      218.05      223.28        4.76 o
  -7   1   4       35.85       37.91        1.50 o
  -6   1   4      106.75      136.69        2.86 o
  -5   1   4      775.95      713.64       11.75 o
  -4   1   4      990.55      893.77       16.89 o
  -3   1   4       27.85       41.98        1.05 o
  -2   1   4       24.20       20.24        0.85 o
  -1   1   4     2747.05     2887.18       56.49 o
   0   1   4      522.65      492.65       14.23 o
   1   1   4      244.05      274.73        4.55 o
   2   1   4     2944.35     3092.63       46.51 o
   3   1   4     1510.00     1407.45       21.90 o
   4   1   4      350.40      420.36        5.52 o
   5   1   4        7.15       10.97        0.73 o
   6   1   4      215.60      224.97        4.25 o
   7   1   4      522.10      526.16        9.95 o
   8   1   4       21.10       18.19        1.40 o
   9   1   4       31.20       33.98        2.16 o
  10   1   4      105.30      116.18        5.30 o
  11   1   4       30.40       37.75        4.80 o
 -11   2   4      152.25      168.00        8.07 o
 -10   2   4      216.55      195.71        7.73 o
  -9   2   4       52.85       52.43        2.12 o
  -8   2   4      206.00      192.72        4.95 o
  -7   2   4       80.70       73.66        2.62 o
  -6   2   4        9.90        8.67        0.81 o
  -5   2   4       30.55       35.72        1.00 o
  -4   2   4     1227.25     1152.42       22.77 o
  -3   2   4      997.90      985.90       16.59 o
  -2   2   4      200.10      235.62        5.95 o
  -1   2   4     1463.75     1466.52       27.68 o
   0   2   4       89.45       87.01        2.45 o
   1   2   4     1712.45     1698.08       32.10 o
   2   2   4     2896.00     2713.41       43.77 o
   3   2   4       59.30       43.22        1.65 o
   4   2   4      714.55      692.57       11.73 o
   5   2   4      208.10      213.44        3.82 o
   6   2   4        6.40        8.22        0.83 o
   7   2   4       33.60       34.22        1.55 o
   8   2   4      261.20      257.50        6.05 o
   9   2   4      207.60      199.87        6.63 o
  10   2   4      301.15      282.88       11.40 o
  11   2   4       83.35       85.73        6.75 o
 -11   3   4       11.50        9.73        2.80 o
 -10   3   4      353.05      320.28       13.91 o
  -9   3   4      616.60      630.98       13.51 o
  -8   3   4      185.20      163.23        4.32 o
  -7   3   4      302.30      308.18        7.16 o
  -6   3   4      199.80      213.86        4.18 o
  -5   3   4      675.85      667.59       11.77 o
  -4   3   4     2914.50     2968.82       70.46 o
  -3   3   4      415.50      382.88       11.40 o
  -2   3   4     1715.35     1760.79       32.90 o
  -1   3   4     6343.25     5911.16      114.20 o
   0   3   4      137.35      123.89        2.96 o
   1   3   4      819.90      800.79       13.75 o
   2   3   4     1484.20     1604.05       24.10 o
   3   3   4      816.35      942.05       14.20 o
   4   3   4     3055.65     2914.67       50.65 o
   5   3   4      145.00      141.25        3.51 o
   6   3   4       44.95       38.36        1.70 o
   7   3   4      140.35      140.97        3.41 o
   8   3   4      940.70      906.71       16.68 o
   9   3   4       15.05       16.59        1.46 o
  10   3   4      107.50      106.91        5.91 o
  11   3   4      352.05      372.36       18.97 o
 -11   4   4       21.60       28.99        3.00 o
 -10   4   4       10.90       10.22        3.40 o
  -9   4   4        8.35        6.85        1.00 o
  -8   4   4      420.95      391.09        8.67 o
  -7   4   4       13.60       12.15        1.97 o
  -6   4   4      404.65      403.89       13.15 o
  -5   4   4      283.60      263.75        9.03 o
  -4   4   4       79.40       75.23        3.24 o
  -3   4   4      256.65      260.34        5.82 o
  -2   4   4      156.75      116.56        3.30 o
  -1   4   4       23.40       26.69        1.00 o
   0   4   4      797.35      707.59       13.40 o
   1   4   4      657.15      706.37       13.65 o
   2   4   4      588.75      613.49       12.32 o
   3   4   4       53.30       56.90        1.84 o
   4   4   4      450.25      451.10        8.42 o
   5   4   4       24.50       14.20        1.37 o
   6   4   4        0.65        0.00        1.33 o
   7   4   4        1.25        0.98        1.02 o
   8   4   4        2.80        2.53        1.25 o
   9   4   4       22.85       25.02        2.20 o
  10   4   4       61.30       67.66        3.78 o
 -10   5   4      297.00      281.78       13.20 o
  -9   5   4      307.90      310.23       11.20 o
  -8   5   4       89.40       97.68        2.90 o
  -7   5   4       53.50       59.72        3.64 o
  -6   5   4      333.65      298.04       11.07 o
  -5   5   4      552.25      562.04       13.22 o
  -4   5   4      204.80      208.55        7.16 o
  -3   5   4        9.15        6.43        0.95 o
  -2   5   4      462.35      486.35       10.70 o
  -1   5   4      132.40      118.73        3.60 o
   0   5   4      597.50      642.70       15.91 o
   1   5   4       32.50       25.18        1.41 o
   2   5   4        2.70        0.10        0.81 o
   3   5   4     1468.10     1421.35       25.05 o
   4   5   4      147.50      163.59        4.10 o
   5   5   4      442.05      412.52        9.60 o
   6   5   4       77.85       84.77        2.45 o
   7   5   4      119.40      112.73        3.87 o
   8   5   4       92.65       96.32        3.57 o
   9   5   4       60.70       66.80        3.67 o
  10   5   4       32.75       36.45        3.27 o
 -10   6   4      356.10      361.17       17.30 o
  -9   6   4       25.10       26.99        3.00 o
  -8   6   4       53.10       60.44        3.40 o
  -7   6   4      314.80      296.46        8.40 o
  -6   6   4       20.40       23.82        2.41 o
  -5   6   4      327.80      308.68       10.42 o
  -4   6   4      234.55      242.06        7.35 o
  -3   6   4     2248.75     2197.38       47.99 o
  -2   6   4      895.15      948.92       20.10 o
  -1   6   4        1.50        1.25        0.85 o
   0   6   4       13.90       17.47        1.49 o
   1   6   4      873.10      879.11       22.84 o
   2   6   4     1402.85     1496.09       36.87 o
   3   6   4      130.35      130.47        3.06 o
   4   6   4      535.40      527.37       11.97 o
   5   6   4     1113.00     1110.41       23.10 o
   6   6   4       11.15       14.15        1.26 o
   7   6   4      151.45      157.07        5.03 o
   8   6   4      165.25      166.80        5.34 o
   9   6   4      832.50      781.08       24.52 o
  -9   7   4        5.70        4.52        2.90 o
  -8   7   4       20.30       24.50        2.80 o
  -7   7   4       26.00       17.73        2.70 o
  -6   7   4       76.85       79.44        4.95 o
  -5   7   4       -0.15        0.88        1.22 o
  -4   7   4        6.30        2.33        1.26 o
  -3   7   4      255.40      276.94        7.14 o
  -2   7   4       38.60       43.52        2.66 o
  -1   7   4      210.60      189.97        5.71 o
   0   7   4       78.65       94.11        2.53 o
   1   7   4      440.60      388.93       10.32 o
   2   7   4      222.70      202.02        7.45 o
   3   7   4       -0.30        0.27        1.05 o
   4   7   4       86.50       91.74        3.92 o
   5   7   4       32.45       36.05        2.63 o
   6   7   4      119.85      119.32        4.27 o
   7   7   4        2.00        0.01        1.36 o
   8   7   4        1.90        0.56        1.51 o
   9   7   4       20.45       18.57        2.79 o
  -8   8   4      130.80      122.88        7.20 o
  -7   8   4      207.00      200.88        9.40 o
  -6   8   4       32.90       35.02        3.10 o
  -5   8   4        2.15        0.49        1.54 o
  -4   8   4      277.35      283.34        9.21 o
  -3   8   4      111.45      114.70        4.26 o
  -2   8   4      435.60      420.00       11.02 o
  -1   8   4       59.70       58.18        2.60 o
   0   8   4      140.40      146.71        4.20 o
   1   8   4      618.25      605.84       18.59 o
   2   8   4      249.40      267.12        7.19 o
   3   8   4        7.60       11.78        1.22 o
   4   8   4      232.65      243.73        6.57 o
   5   8   4      251.25      253.15        7.50 o
   6   8   4       12.90       15.55        1.49 o
   7   8   4        5.70        4.99        1.87 o
   8   8   4        2.95        3.33        2.12 o
  -7   9   4       16.00       12.18        2.90 o
  -6   9   4       17.60       22.79        2.40 o
  -5   9   4      158.45      162.32        6.80 o
  -4   9   4      303.05      275.39        9.46 o
  -3   9   4      193.80      197.63        7.50 o
  -2   9   4      744.05      733.88       25.41 o
  -1   9   4       34.05       30.57        2.05 o
   0   9   4       12.20       10.22        1.71 o
   1   9   4        7.35        6.37        1.12 o
   2   9   4       10.10       13.76        1.43 o
   3   9   4      614.70      562.14       14.53 o
   4   9   4      365.20      342.58       10.68 o
   5   9   4       36.00       44.57        3.42 o
   6   9   4       11.30       10.05        2.95 o
   7   9   4       -1.15        1.47        1.80 o
  -6  10   4       73.00       79.27        6.25 o
  -5  10   4       70.90       82.61        5.61 o
  -4  10   4        0.65        2.42        2.52 o
  -3  10   4       -0.10        0.10        3.38 o
  -2  10   4       11.20       13.02        2.44 o
  -1  10   4       59.10       60.51        3.51 o
   0  10   4      236.75      226.41        7.34 o
   1  10   4       40.30       36.94        2.46 o
   2  10   4       21.55       20.65        2.66 o
   3  10   4        8.35       10.56        2.06 o
   4  10   4      110.35      118.15        5.20 o
   5  10   4        3.40        3.95        1.87 o
   6  10   4      111.95      118.63        6.30 o
  -4  11   4      166.70      178.90       10.90 o
  -3  11   4       38.45       33.08        4.36 o
  -2  11   4      116.50      122.86        8.91 o
  -1  11   4      118.70      126.37        8.95 o
   0  11   4       55.70       51.64        3.92 o
   1  11   4       23.45       25.44        2.45 o
   2  11   4        5.60        6.99        1.66 o
   3  11   4      493.50      494.50       17.18 o
   4  11   4      139.45      148.69        7.16 o
   0  12   4       71.95       67.06        7.65 o
 -11   1   5       51.30       57.06        4.66 o
 -10   1   5        2.35        0.06        2.66 o
  -9   1   5       80.60       76.91        2.83 o
  -8   1   5      346.60      342.60        7.47 o
  -7   1   5      516.15      487.67        9.90 o
  -6   1   5     1252.85     1246.79       21.15 o
  -5   1   5     1027.10      987.54       16.38 o
  -4   1   5       68.95       64.62        1.96 o
  -3   1   5      478.45      494.32        9.09 o
  -2   1   5     1974.85     2110.98       34.53 o
  -1   1   5      111.30      125.06        2.79 o
   0   1   5       56.15       63.39        2.53 o
   1   1   5      603.85      637.58       16.77 o
   2   1   5      142.30      113.69        4.62 o
   3   1   5      195.15      190.86        3.41 o
   4   1   5      433.45      424.55        6.65 o
   5   1   5     1628.05     1662.92       22.32 o
   6   1   5     2013.55     1885.90       31.72 o
   7   1   5     1115.20     1096.95       21.60 o
   8   1   5      159.25      166.11        4.25 o
   9   1   5       12.50       15.16        2.16 o
  10   1   5      354.20      339.65       17.51 o
  11   1   5       93.30      104.13        7.10 o
 -11   2   5       12.55       11.04        2.62 o
 -10   2   5       10.35       10.35        1.61 o
  -9   2   5       46.30       37.56        2.56 o
  -8   2   5      590.10      618.24       12.19 o
  -7   2   5      123.30      119.98        3.04 o
  -6   2   5     1198.20     1114.03       18.71 o
  -5   2   5      725.50      746.54       12.14 o
  -4   2   5       27.00       28.92        1.02 o
  -3   2   5       85.65       69.12        2.34 o
  -2   2   5      226.05      198.08        6.76 o
  -1   2   5     3956.95     4039.30       96.43 o
   0   2   5     4094.65     4159.94       98.71 o
   1   2   5       36.95       50.05        1.96 o
   2   2   5      580.35      578.55        9.57 o
   3   2   5      173.15      154.46        3.71 o
   4   2   5      661.15      655.07       10.96 o
   5   2   5      387.80      380.80        6.69 o
   6   2   5      564.05      556.71        9.51 o
   7   2   5      161.55      158.77        3.90 o
   8   2   5       14.20       14.36        1.40 o
   9   2   5       40.10       42.99        2.35 o
  10   2   5       19.35       15.40        3.49 o
 -11   3   5       18.30       22.55        2.90 o
 -10   3   5       13.60       13.09        1.40 o
  -9   3   5       32.20       22.13        2.06 o
  -8   3   5       72.25       74.38        2.28 o
  -7   3   5      496.30      474.42        9.59 o
  -6   3   5      349.50      352.11        6.61 o
  -5   3   5       14.15       18.10        0.85 o
  -4   3   5       43.00       40.67        2.49 o
  -3   3   5       10.15       13.59        1.05 o
  -2   3   5        2.80        3.72        0.89 o
  -1   3   5      108.80       85.97        3.81 o
   0   3   5      946.30      982.03       26.05 o
   1   3   5       72.00       83.55        2.10 o
   2   3   5       70.90       80.80        1.76 o
   3   3   5       33.60       38.50        1.41 o
   4   3   5        4.55        2.91        0.86 o
   5   3   5      237.00      226.31        4.98 o
   6   3   5       77.80       79.22        2.45 o
   7   3   5      197.60      201.43        4.22 o
   8   3   5      128.75      132.94        3.75 o
   9   3   5        5.15        6.23        1.59 o
  10   3   5        4.05        5.61        3.82 o
 -10   4   5       54.20       53.98        4.50 o
  -9   4   5      271.90      262.75        7.65 o
  -8   4   5      191.30      177.77        7.96 o
  -7   4   5      114.35      111.70        5.06 o
  -6   4   5      312.55      303.96       10.07 o
  -5   4   5        1.90        1.30        1.12 o
  -4   4   5       10.45       12.03        1.54 o
  -3   4   5       17.60       15.54        1.72 o
  -2   4   5       15.15       10.99        1.14 o
  -1   4   5     1720.55     1843.35       30.20 o
   0   4   5     3352.65     3272.10       53.15 o
   1   4   5      982.65     1058.06       16.55 o
   2   4   5       94.35       71.40        2.41 o
   3   4   5       -0.35        2.81        1.23 o
   4   4   5      844.50      781.46       15.99 o
   5   4   5      901.75      955.32       16.27 o
   6   4   5       29.05       34.30        1.57 o
   7   4   5      157.25      147.30        4.46 o
   8   4   5       71.25       77.50        3.00 o
   9   4   5       27.80       30.96        2.57 o
  10   4   5       25.10       29.64        2.49 o
 -10   5   5        9.60       11.24        2.40 o
  -9   5   5       42.50       45.42        3.70 o
  -8   5   5       89.10       97.78        3.80 o
  -7   5   5      440.30      418.38       14.43 o
  -6   5   5      635.35      632.60       14.84 o
  -5   5   5       57.70       50.89        3.23 o
  -4   5   5      465.80      420.42       14.52 o
  -3   5   5       99.45       94.29        3.58 o
  -2   5   5      790.15      773.20       14.88 o
  -1   5   5      123.10      108.38        3.40 o
   0   5   5     1316.60     1224.54       26.97 o
   1   5   5      459.60      459.73       10.50 o
   2   5   5       21.90       26.01        1.30 o
   3   5   5      170.95      167.90        3.78 o
   4   5   5       30.50       38.48        1.56 o
   5   5   5      604.85      590.80       11.78 o
   6   5   5      405.20      432.31        9.07 o
   7   5   5       55.85       56.82        2.39 o
   8   5   5      207.00      207.57        6.25 o
   9   5   5        3.30        6.99        2.10 o
  10   5   5      166.45      174.30        8.41 o
  -9   6   5       12.00       11.33        2.40 o
  -8   6   5       61.90       59.44        4.00 o
  -7   6   5      157.30      143.49        5.10 o
  -6   6   5      128.70      131.27        5.98 o
  -5   6   5      427.40      452.67       14.81 o
  -4   6   5       10.05        6.47        1.65 o
  -3   6   5       11.50       15.72        0.92 o
  -2   6   5      108.00       81.68        3.35 o
  -1   6   5      361.95      330.69       11.26 o
   0   6   5      325.80      324.39        6.40 o
   1   6   5      296.35      303.18        6.92 o
   2   6   5        3.05        3.62        0.92 o
   3   6   5       14.50       19.91        1.46 o
   4   6   5       68.50       78.54        2.63 o
   5   6   5       17.35       20.49        1.36 o
   6   6   5      102.50      113.41        3.36 o
   7   6   5       73.35       80.11        2.89 o
   8   6   5       81.55       88.98        3.83 o
   9   6   5       80.55       86.79        6.14 o
  -9   7   5       -2.30        0.34        4.60 o
  -8   7   5        1.00        1.66        3.80 o
  -7   7   5      730.10      724.22       22.00 o
  -6   7   5      747.30      711.34       17.80 o
  -5   7   5       43.45       44.97        3.05 o
  -4   7   5       36.05       45.30        2.30 o
  -3   7   5       18.10       34.17        1.70 o
  -2   7   5      975.00      923.11       22.24 o
  -1   7   5       61.35       44.70        2.93 o
   0   7   5       66.40       73.98        3.65 o
   1   7   5      395.35      381.48       12.08 o
   2   7   5       35.50       44.79        2.40 o
   3   7   5        1.25        1.93        1.23 o
   4   7   5       97.45       90.50        3.55 o
   5   7   5      657.80      647.08       13.15 o
   6   7   5      934.35      919.22       19.04 o
   7   7   5       43.85       47.50        2.65 o
   8   7   5       37.90       39.29        2.97 o
  -8   8   5      210.80      215.97       10.10 o
  -7   8   5        7.70        7.72        2.40 o
  -6   8   5       44.20       38.42        3.40 o
  -5   8   5      161.55      168.26        7.67 o
  -4   8   5       94.40       85.82        4.06 o
  -3   8   5        3.95        3.36        1.47 o
  -2   8   5       25.00       36.16        1.70 o
  -1   8   5      229.95      231.62        6.66 o
   0   8   5      342.70      351.00        8.55 o
   1   8   5        0.80        1.06        1.92 o
   2   8   5      163.25      154.22        5.30 o
   3   8   5       41.85       49.44        2.26 o
   4   8   5      511.15      529.46       18.12 o
   5   8   5      163.35      144.08        5.55 o
   6   8   5      162.80      156.24        5.32 o
   7   8   5      201.05      187.31        8.15 o
   8   8   5        3.55        5.31        2.11 o
  -7   9   5       85.30       89.21        5.80 o
  -6   9   5      140.20      123.71        9.80 o
  -5   9   5       56.25       66.69        4.78 o
  -4   9   5       24.55       24.68        3.10 o
  -3   9   5       30.15       34.78        2.70 o
  -2   9   5        2.75        3.90        1.12 o
  -1   9   5      152.35      160.91        5.25 o
   0   9   5        1.00        0.81        1.50 o
   1   9   5       22.15       23.75        1.73 o
   2   9   5       29.35       38.18        2.79 o
   3   9   5       21.05       21.69        2.02 o
   4   9   5        6.20        6.42        1.53 o
   5   9   5      278.00      294.01       10.65 o
   6   9   5      408.10      363.31       20.99 o
   7   9   5       11.20       12.99        2.90 o
  -6  10   5        3.50       19.95        3.20 o
  -5  10   5      104.40      112.93        7.52 o
  -4  10   5       37.40       40.81        4.17 o
  -3  10   5       88.60       90.91        6.04 o
  -2  10   5      131.60      139.60        8.56 o
  -1  10   5      275.65      282.34       12.41 o
   0  10   5      411.20      357.18       11.95 o
   1  10   5      119.20      114.07        4.72 o
   2  10   5       38.45       48.47        2.65 o
   3  10   5        0.45        0.55        1.87 o
   4  10   5      101.30      101.89        4.96 o
   5  10   5       -0.25        1.23        3.12 o
  -4  11   5      191.40      193.85       11.97 o
  -3  11   5       25.30       28.19        3.88 o
  -2  11   5      296.85      284.95       19.10 o
  -1  11   5       39.40       50.50        5.37 o
   0  11   5      124.25      115.41        9.17 o
   1  11   5       77.05       84.29        6.36 o
   2  11   5       28.75       29.39        3.15 o
   3  11   5      105.40      113.62        5.73 o
 -11   0   6      923.30      831.30       46.60 o
 -10   0   6      635.50      586.35       16.30 o
  -9   0   6       41.70       42.29        2.20 o
  -8   0   6       -0.30        1.63        0.99 o
  -7   0   6      491.50      488.00        9.50 o
  -6   0   6      695.60      648.39       10.80 o
  -5   0   6      610.60      583.25       10.90 o
  -4   0   6       26.30       37.29        1.00 o
  -3   0   6     1579.90     1600.43       25.70 o
  -2   0   6       63.50       98.05        1.80 o
  -1   0   6     2803.50     2599.96       63.60 o
   0   0   6     1503.10     1437.89       49.30 o
   1   0   6     6685.30     6282.07      120.90 o
   2   0   6     5730.00     6077.67      103.50 o
   3   0   6       22.30       10.76        0.80 o
   4   0   6       43.10       37.36        1.20 o
   5   0   6      112.80      120.04        2.20 o
   6   0   6      767.70      749.15       12.20 o
   7   0   6      751.40      761.79       14.30 o
   8   0   6       68.50       78.35        2.50 o
   9   0   6      437.40      429.10       12.00 o
  10   0   6      286.90      285.05       11.80 o
 -11   1   6        0.00        0.23        2.05 o
 -10   1   6        6.20        4.65        1.20 o
  -9   1   6       18.00       23.97        1.51 o
  -8   1   6       17.55       18.27        1.59 o
  -7   1   6       14.50       14.15        1.25 o
  -6   1   6      595.80      596.76       10.33 o
  -5   1   6     1520.90     1466.99       30.14 o
  -4   1   6        5.50        3.36        0.70 o
  -3   1   6      144.95      132.46        3.21 o
  -2   1   6      377.55      299.14        8.08 o
  -1   1   6       71.85       75.20        2.79 o
   0   1   6      995.30     1056.65       25.79 o
   1   1   6       -0.65        0.43        1.32 o
   2   1   6      674.45      641.72       13.59 o
   3   1   6        0.75        3.44        0.87 o
   4   1   6      398.55      366.30        6.55 o
   5   1   6        1.60        0.83        0.91 o
   6   1   6      128.05      144.29        3.30 o
   7   1   6      185.20      182.70        4.83 o
   8   1   6       95.60      102.50        3.47 o
   9   1   6      115.50      118.66        4.93 o
  10   1   6       37.80       41.74        3.60 o
 -11   2   6       22.40       29.79        2.90 o
 -10   2   6      226.05      236.01       10.64 o
  -9   2   6       23.40       27.85        1.59 o
  -8   2   6        2.45        0.02        0.95 o
  -7   2   6        4.70        1.74        0.81 o
  -6   2   6       92.80       89.81        2.43 o
  -5   2   6      760.05      755.65       13.21 o
  -4   2   6        4.50        1.65        0.67 o
  -3   2   6       79.15       60.00        2.26 o
  -2   2   6      402.75      384.18       11.27 o
  -1   2   6      166.25      150.27        5.13 o
   0   2   6      625.25      647.79       16.53 o
   1   2   6       50.80       52.56        2.35 o
   2   2   6     1399.00     1472.56       22.20 o
   3   2   6      382.15      388.27        6.77 o
   4   2   6       23.00       21.35        1.00 o
   5   2   6        0.85        1.09        0.53 o
   6   2   6      452.50      461.38        7.68 o
   7   2   6      441.15      433.70        8.48 o
   8   2   6       43.95       48.94        2.45 o
   9   2   6       70.80       76.70        3.50 o
  10   2   6       74.30       73.20        6.15 o
 -10   3   6       36.15       36.05        2.49 o
  -9   3   6       74.35       69.71        3.00 o
  -8   3   6      105.65      116.69        2.98 o
  -7   3   6      318.75      301.46        6.18 o
  -6   3   6      504.50      493.56        8.80 o
  -5   3   6     1849.90     1743.00       34.79 o
  -4   3   6     1895.75     1872.40       49.79 o
  -3   3   6       65.45       86.00        2.79 o
  -2   3   6      171.70      161.09        5.59 o
  -1   3   6       19.40       18.39        1.70 o
   0   3   6     4444.85     4508.34       85.42 o
   1   3   6      400.00      398.43        7.90 o
   2   3   6       65.15       60.39        1.70 o
   3   3   6      762.95      767.81       12.76 o
   4   3   6      572.30      575.20       10.75 o
   5   3   6       12.70       15.08        1.30 o
   6   3   6      219.70      241.16        4.99 o
   7   3   6      241.55      238.71        6.17 o
   8   3   6      952.65      879.39       21.70 o
   9   3   6      217.55      215.12        7.70 o
  10   3   6        3.40        0.07        3.76 o
 -10   4   6       19.80       27.33        3.20 o
  -9   4   6        2.30        3.02        1.20 o
  -8   4   6       19.40       18.30        1.20 o
  -7   4   6        6.95        5.77        1.62 o
  -6   4   6       37.40       38.92        2.06 o
  -5   4   6      296.15      302.55        9.89 o
  -4   4   6        0.60        0.50        2.50 o
  -3   4   6      136.50      177.93        5.06 o
  -2   4   6        3.00        0.16        1.41 o
  -1   4   6       34.90       36.01        1.59 o
   0   4   6      124.35      105.96        3.51 o
   1   4   6      144.05      111.71        3.47 o
   2   4   6     1585.40     1526.74       30.55 o
   3   4   6       33.30       29.07        1.45 o
   4   4   6        2.55        1.19        0.91 o
   5   4   6      257.00      259.57        5.96 o
   6   4   6       92.30       91.11        2.73 o
   7   4   6      154.65      166.97        4.41 o
   8   4   6       26.45       24.54        1.95 o
   9   4   6       42.65       44.18        3.22 o
  10   4   6       -0.05        3.06        3.11 o
 -10   5   6       57.10       59.13        5.10 o
  -9   5   6        7.70       14.39        2.20 o
  -8   5   6        7.70        5.34        1.30 o
  -7   5   6      205.20      210.93        8.09 o
  -6   5   6       13.00       16.55        1.49 o
  -5   5   6      216.40      234.36        8.03 o
  -4   5   6     1325.05     1330.33       37.50 o
  -3   5   6      379.90      368.45       12.87 o
  -2   5   6        7.90        9.95        1.43 o
  -1   5   6      177.10      189.03        4.81 o
   0   5   6       15.05       15.61        1.10 o
   1   5   6     1628.25     1498.86       29.28 o
   2   5   6      165.40      159.95        4.51 o
   3   5   6      660.90      617.30       14.00 o
   4   5   6      543.65      536.85       11.92 o
   5   5   6       83.50       99.16        2.61 o
   6   5   6       58.70       66.77        2.32 o
   7   5   6      262.00      256.02        7.00 o
   8   5   6      391.25      381.41       11.14 o
   9   5   6      105.80      120.31        5.63 o
  -9   6   6        0.90        0.31        3.98 o
  -8   6   6      209.20      243.81        9.50 o
  -7   6   6      118.00      123.73        4.40 o
  -6   6   6      516.25      509.92       14.10 o
  -5   6   6      103.80      112.08        5.25 o
  -4   6   6       14.25       13.72        2.06 o
  -3   6   6      358.35      348.86        8.70 o
  -2   6   6       22.75       23.50        1.57 o
  -1   6   6       46.20       60.91        2.10 o
   0   6   6       39.20       43.73        2.71 o
   1   6   6     1157.05     1146.47       25.58 o
   2   6   6     1062.00     1080.79       23.12 o
   3   6   6       20.75       17.66        1.40 o
   4   6   6      139.60      150.24        3.62 o
   5   6   6      398.30      407.14        8.78 o
   6   6   6      255.00      269.14        6.11 o
   7   6   6      228.55      207.82        6.46 o
   8   6   6       25.25       27.52        2.97 o
   9   6   6      106.25      106.24        6.11 o
  -8   7   6       12.60        9.85        2.80 o
  -7   7   6        7.80        4.67        2.50 o
  -6   7   6       64.30       73.28        3.30 o
  -5   7   6       82.20       75.53        4.10 o
  -4   7   6       42.25       36.01        2.85 o
  -3   7   6       41.75       44.21        2.09 o
  -2   7   6      274.80      258.50        6.88 o
  -1   7   6       57.05       59.52        3.85 o
   0   7   6       37.45       29.95        2.69 o
   1   7   6      231.00      233.43        8.13 o
   2   7   6       35.20       39.26        1.97 o
   3   7   6      106.30      109.91        3.11 o
   4   7   6      118.75      125.05        3.82 o
   5   7   6       90.10       79.72        3.17 o
   6   7   6       34.75       41.02        2.16 o
   7   7   6       11.50       12.79        1.77 o
   8   7   6       40.90       40.27        3.47 o
  -8   8   6       28.60       32.36        3.70 o
  -7   8   6       23.80       37.54        2.90 o
  -6   8   6      372.00      365.02       13.90 o
  -5   8   6      337.70      332.75       11.20 o
  -4   8   6       17.95       22.77        2.50 o
  -3   8   6       67.15       63.09        3.46 o
  -2   8   6      401.80      383.02       10.01 o
  -1   8   6       19.60       24.60        1.80 o
   0   8   6      368.10      380.57        9.44 o
   1   8   6      410.85      391.89       14.96 o
   2   8   6      153.50      156.34        6.90 o
   3   8   6      454.45      441.72       11.99 o
   4   8   6        0.35        3.44        2.17 o
   5   8   6       11.15       12.76        1.75 o
   6   8   6      204.30      233.12        9.81 o
   7   8   6      127.55      126.08        8.57 o
  -7   9   6       23.30       27.32        3.30 o
  -6   9   6        3.80        4.51        2.70 o
  -5   9   6       39.20       41.10        5.04 o
  -4   9   6      359.65      355.54       14.36 o
  -3   9   6        3.50        1.02        2.57 o
  -2   9   6       15.15       12.78        2.59 o
  -1   9   6       16.50       21.73        3.14 o
   0   9   6      124.70      134.25        5.57 o
   1   9   6      867.70      817.17       30.49 o
   2   9   6       42.50       48.19        3.51 o
   3   9   6      154.45      164.03        5.56 o
   4   9   6       33.80       36.63        2.79 o
   5   9   6        8.95       11.59        1.96 o
   6   9   6       75.50       76.42        5.21 o
  -5  10   6        1.05        0.76        2.97 o
  -4  10   6      182.45      176.25       10.52 o
  -3  10   6       22.85       25.19        3.81 o
  -2  10   6       24.10       30.85        3.90 o
  -1  10   6       78.55       78.25        5.51 o
   0  10   6        1.00        2.59        4.41 o
   1  10   6       16.00       13.63        2.04 o
   2  10   6        2.05        0.26        1.53 o
   3  10   6       24.85       29.18        2.21 o
   4  10   6       37.25       41.53        4.05 o
   5  10   6        4.05        2.30        2.51 o
  -3  11   6       -2.05        0.75        3.13 o
  -2  11   6        6.90        3.89        3.59 o
  -1  11   6       20.50       20.28        4.30 o
   0  11   6       52.30       61.17        6.25 o
   1  11   6      198.25      196.09       11.93 o
   2  11   6        1.90        1.77        2.01 o
 -10   1   7      219.25      225.40       10.20 o
  -9   1   7      200.15      204.40        6.02 o
  -8   1   7        3.55        4.80        1.06 o
  -7   1   7      323.05      321.17        7.26 o
  -6   1   7      694.60      648.12       12.02 o
  -5   1   7       89.60       87.41        2.56 o
  -4   1   7       84.30       85.53        2.45 o
  -3   1   7      469.45      497.10        9.27 o
  -2   1   7     1481.45     1407.62       28.93 o
  -1   1   7     1482.80     1468.39       24.40 o
   0   1   7       57.15       48.41        2.51 o
   1   1   7        6.55       17.39        1.05 o
   2   1   7      450.85      412.20        9.69 o
   3   1   7     1377.40     1316.44       23.50 o
   4   1   7       13.25        8.23        1.20 o
   5   1   7      343.40      302.78        5.75 o
   6   1   7      607.35      626.88       10.91 o
   7   1   7      112.20      118.08        3.39 o
   8   1   7       96.10       94.03        3.80 o
   9   1   7      278.45      285.67       10.02 o
  10   1   7      416.95      408.27       20.16 o
 -10   2   7       13.80        8.72        1.91 o
  -9   2   7       97.60      101.04        3.82 o
  -8   2   7      826.90      780.64       16.83 o
  -7   2   7       14.00       13.62        1.22 o
  -6   2   7        2.75        0.26        0.81 o
  -5   2   7      850.50      820.73       17.46 o
  -4   2   7      210.30      193.30        4.30 o
  -3   2   7     1209.85     1211.11       23.66 o
  -2   2   7        7.40        0.03        1.19 o
  -1   2   7     1124.75     1159.88       29.32 o
   0   2   7      108.75      123.78        3.97 o
   1   2   7       81.10       73.88        3.38 o
   2   2   7       89.65       69.93        2.72 o
   3   2   7      169.10      184.69        3.81 o
   4   2   7     1532.40     1529.12       26.91 o
   5   2   7      615.80      625.13       12.36 o
   6   2   7       30.95       33.21        1.56 o
   7   2   7      345.30      346.85        7.85 o
   8   2   7       88.40       93.25        4.07 o
   9   2   7      198.35      208.03        8.03 o
  10   2   7       53.90       56.56        5.35 o
 -10   3   7       62.80       70.72        3.10 o
  -9   3   7       37.35       38.84        2.67 o
  -8   3   7        5.70        3.29        1.00 o
  -7   3   7        3.25        4.90        0.75 o
  -6   3   7       45.90       45.74        1.84 o
  -5   3   7       14.10       13.96        1.12 o
  -4   3   7       52.35       34.34        3.11 o
  -3   3   7       54.85       63.12        2.84 o
  -2   3   7       81.70       88.07        3.62 o
  -1   3   7        5.75        3.72        1.21 o
   0   3   7      561.70      564.58       16.49 o
   1   3   7      128.10      122.76        3.50 o
   2   3   7      193.20      202.72        3.81 o
   3   3   7      152.75      154.78        3.31 o
   4   3   7       10.20       14.30        1.12 o
   5   3   7        5.65        3.98        0.96 o
   6   3   7        4.80        8.80        1.04 o
   7   3   7      143.60      155.44        3.99 o
   8   3   7       45.75       51.31        3.06 o
   9   3   7        4.85        4.05        3.16 o
 -10   4   7        1.90        0.59        2.70 o
  -9   4   7       84.90       89.50        3.40 o
  -8   4   7      367.80      371.67        7.90 o
  -7   4   7      173.35      181.36        5.35 o
  -6   4   7       80.95       85.63        4.47 o
  -5   4   7       63.05       67.85        3.47 o
  -4   4   7      567.40      562.53       16.91 o
  -3   4   7      606.50      599.33        8.70 o
  -2   4   7       46.35       50.52        2.68 o
  -1   4   7     1178.40     1148.23       33.09 o
   0   4   7     1003.95      972.92       29.38 o
   1   4   7      165.70      166.06        4.69 o
   2   4   7      604.00      580.96       10.47 o
   3   4   7      208.80      212.68        4.71 o
   4   4   7     1630.15     1601.48       30.96 o
   5   4   7      621.15      581.32       12.86 o
   6   4   7      117.05      122.47        3.60 o
   7   4   7       55.65       58.55        2.75 o
   8   4   7      275.95      266.23        9.25 o
   9   4   7      190.60      193.58       10.83 o
  -9   5   7       56.70       55.98        2.80 o
  -8   5   7        1.40        0.58        1.30 o
  -7   5   7       33.10       32.19        1.80 o
  -6   5   7      154.15      156.37        7.37 o
  -5   5   7      208.60      214.12        8.52 o
  -4   5   7       -0.60        0.40        1.16 o
  -3   5   7      538.20      531.55       17.02 o
  -2   5   7      588.75      582.19       18.16 o
  -1   5   7       72.40       74.57        3.43 o
   0   5   7      341.95      323.89       11.33 o
   1   5   7       52.70       57.31        1.96 o
   2   5   7      597.20      610.63       11.20 o
   3   5   7      101.20       99.53        2.95 o
   4   5   7       12.75       14.38        1.40 o
   5   5   7      113.95      115.11        4.14 o
   6   5   7      401.60      396.50        9.52 o
   7   5   7        8.75        8.88        1.70 o
   8   5   7       14.15       19.63        2.15 o
   9   5   7      210.80      229.35       10.25 o
  -9   6   7       59.40       53.79        4.70 o
  -8   6   7       20.30       20.23        2.10 o
  -7   6   7      343.20      348.92        8.70 o
  -6   6   7       23.50       18.52        1.60 o
  -5   6   7      173.55      161.76        7.34 o
  -4   6   7       60.95       80.88        3.85 o
  -3   6   7       43.50       43.90        1.50 o
  -2   6   7        1.80        1.11        1.84 o
  -1   6   7        5.15        0.87        1.30 o
   0   6   7       46.75       41.46        2.47 o
   1   6   7      112.50      117.72        3.63 o
   2   6   7        6.45        6.31        1.25 o
   3   6   7       95.05      110.10        2.92 o
   4   6   7       27.35       23.81        1.65 o
   5   6   7      443.70      449.24       10.25 o
   6   6   7       86.15       81.49        3.73 o
   7   6   7       16.65       15.40        2.30 o
   8   6   7       44.20       46.52        3.85 o
  -8   7   7        3.30        0.68        2.00 o
  -7   7   7      438.70      407.36       17.20 o
  -6   7   7       30.00       30.39        2.20 o
  -5   7   7        4.90        2.07        1.40 o
  -4   7   7      133.25      148.33        7.69 o
  -3   7   7      311.05      303.15        8.76 o
  -2   7   7      551.90      500.33       15.42 o
  -1   7   7      731.90      732.59       25.47 o
   0   7   7       27.95       28.95        2.82 o
   1   7   7      110.55      116.05        5.25 o
   2   7   7       43.20       41.07        2.12 o
   3   7   7      532.45      534.45       11.96 o
   4   7   7       29.75       26.08        2.20 o
   5   7   7      238.05      247.39        6.90 o
   6   7   7      148.60      140.82        5.36 o
   7   7   7        1.80        0.01        1.70 o
  -7   8   7       44.10       47.76        4.10 o
  -6   8   7       30.80       37.69        4.20 o
  -5   8   7        8.60       10.27        2.20 o
  -4   8   7        1.50        0.99        2.00 o
  -3   8   7      205.50      199.80        5.10 o
  -2   8   7        0.90        0.63        1.25 o
  -1   8   7      166.05      182.99        7.85 o
   0   8   7       95.65       82.50        5.32 o
   1   8   7       53.95       54.63        3.57 o
   2   8   7      107.85      112.94        5.72 o
   3   8   7      210.90      219.17        6.42 o
   4   8   7      104.10      100.26        4.51 o
   5   8   7       17.20       26.83        1.85 o
   6   8   7       45.00       43.64        3.38 o
   7   8   7        0.65        0.38        2.55 o
  -6   9   7        7.70        4.59        2.30 o
  -5   9   7       89.40       81.08        5.50 o
  -4   9   7       34.85       29.81        4.20 o
  -3   9   7       92.05      103.75        7.35 o
  -2   9   7      268.30      262.10       12.06 o
  -1   9   7       38.25       37.98        3.67 o
   0   9   7      159.45      145.21        9.35 o
   1   9   7        3.90        7.08        1.80 o
   2   9   7       67.10       75.56        4.85 o
   3   9   7        0.00        1.42        0.01 o
   4   9   7       24.15       22.04        3.73 o
   5   9   7       50.65       49.37        4.97 o
  -4  10   7      350.30      356.51       19.61 o
  -3  10   7      170.20      151.34        9.91 o
  -2  10   7       46.60       52.71        4.83 o
  -1  10   7      321.35      302.35       19.36 o
   0  10   7      122.25      128.30        8.81 o
   1  10   7        1.00        1.94        2.28 o
   2  10   7       71.25       70.94        6.16 o
   3  10   7       33.80       31.88        3.03 o
   4  10   7      571.90      568.88       24.25 o
   0  11   7        7.05       15.80        3.39 o
 -10   0   8       29.30       29.82        3.90 o
  -9   0   8       16.90       20.66        2.60 o
  -8   0   8        0.80        0.09        2.15 o
  -7   0   8        3.20        3.16        0.90 o
  -6   0   8      774.10      742.73       15.00 o
  -5   0   8     3150.20     2929.32       61.00 o
  -4   0   8       34.00       22.71        1.60 o
  -3   0   8       16.10       18.42        1.00 o
  -2   0   8       39.60       39.59        1.40 o
  -1   0   8     2031.20     1925.96       46.80 o
   0   0   8      713.50      783.16       18.70 o
   1   0   8       29.00       44.23        1.90 o
   2   0   8      634.80      699.73       13.50 o
   3   0   8       33.40       27.57        1.80 o
   4   0   8       89.40       78.81        2.10 o
   5   0   8       95.50       79.39        2.10 o
   6   0   8     1838.40     1793.02       27.00 o
   7   0   8      809.90      781.56       15.50 o
   8   0   8      106.90      110.60        3.90 o
   9   0   8        8.20        8.13        2.10 o
 -10   1   8       28.35       23.43        2.98 o
  -9   1   8        1.15        0.70        1.51 o
  -8   1   8       98.25       95.36        3.87 o
  -7   1   8      223.65      230.39        4.88 o
  -6   1   8      431.45      402.51        8.89 o
  -5   1   8       17.70       16.12        1.26 o
  -4   1   8      311.75      338.08        6.42 o
  -3   1   8       39.10       51.77        1.77 o
  -2   1   8       46.70       42.67        1.96 o
  -1   1   8      464.35      441.47       13.61 o
   0   1   8      223.10      253.03        7.59 o
   1   1   8      194.55      165.01        5.36 o
   2   1   8        6.95        1.32        0.82 o
   3   1   8      179.15      179.77        3.98 o
   4   1   8       15.95       26.84        1.20 o
   5   1   8      152.50      139.64        3.40 o
   6   1   8        0.90        0.07        0.91 o
   7   1   8       47.50       50.25        2.50 o
   8   1   8      430.30      411.59       12.40 o
   9   1   8       37.30       43.21        2.95 o
 -10   2   8        2.90        3.42        1.60 o
  -9   2   8       12.15       13.13        1.71 o
  -8   2   8        3.95        2.40        1.05 o
  -7   2   8      188.30      181.51        4.32 o
  -6   2   8      649.85      641.42       13.86 o
  -5   2   8      194.05      194.93        4.30 o
  -4   2   8      115.45      109.40        3.26 o
  -3   2   8      126.10      151.78        4.90 o
  -2   2   8       64.15       73.68        3.13 o
  -1   2   8      288.05      299.55        9.06 o
   0   2   8      374.00      368.63       11.17 o
   1   2   8     1011.05      992.82       20.74 o
   2   2   8       40.75       46.66        1.90 o
   3   2   8       49.25       46.73        2.09 o
   4   2   8       16.95       14.89        1.10 o
   5   2   8      147.95      169.23        3.85 o
   6   2   8      194.95      189.32        4.46 o
   7   2   8      308.50      290.45        8.89 o
   8   2   8        6.25        6.54        2.82 o
   9   2   8       42.95       33.09        4.68 o
 -10   3   8      126.90      128.96        6.20 o
  -9   3   8        2.90        3.26        1.25 o
  -8   3   8      107.10      108.81        3.61 o
  -7   3   8      345.35      332.57        8.12 o
  -6   3   8       91.30       82.39        3.17 o
  -5   3   8      229.30      210.05        8.33 o
  -4   3   8        2.65        1.05        1.37 o
  -3   3   8       14.30       18.49        1.59 o
  -2   3   8       86.90       74.20        3.94 o
  -1   3   8      897.90      890.29       24.59 o
   0   3   8      494.20      481.65       14.76 o
   1   3   8     1801.00     1742.23       47.32 o
   2   3   8      976.65      992.20       20.19 o
   3   3   8      606.50      598.10       11.87 o
   4   3   8      173.85      165.48        4.43 o
   5   3   8      634.50      610.76       12.45 o
   6   3   8      636.05      657.94       13.63 o
   7   3   8      110.40      114.55        3.85 o
   8   3   8       22.15       29.30        3.07 o
   9   3   8      173.10      195.31       10.38 o
  -9   4   8       27.70       30.64        2.00 o
  -8   4   8        2.10        1.37        1.40 o
  -7   4   8        2.30        1.27        2.13 o
  -6   4   8       26.70       33.03        2.59 o
  -5   4   8      164.20      158.23        6.42 o
  -4   4   8       75.80       70.77        3.83 o
  -3   4   8      136.10      136.44        5.61 o
  -2   4   8       30.95       42.04        2.48 o
  -1   4   8      249.15      249.11        8.83 o
   0   4   8      443.85      446.86       14.08 o
   1   4   8     2477.70     2376.02       49.65 o
   2   4   8      168.00      169.51        3.82 o
   3   4   8       38.35       39.29        1.76 o
   4   4   8       22.55       20.13        1.40 o
   5   4   8       41.20       46.30        1.86 o
   6   4   8       51.85       58.17        2.26 o
   7   4   8       47.70       44.06        2.65 o
   8   4   8        6.80        8.64        1.70 o
   9   4   8       32.40       35.79        4.56 o
  -9   5   8        4.10        5.06        1.90 o
  -8   5   8        8.10        6.73        1.50 o
  -7   5   8      164.30      168.07        4.50 o
  -6   5   8       69.80       66.54        2.40 o
  -5   5   8        1.40        0.93        1.96 o
  -4   5   8      187.20      190.51        7.64 o
  -3   5   8       58.00       65.37        3.36 o
  -2   5   8        3.35        5.43        1.86 o
  -1   5   8       10.70        9.40        2.06 o
   0   5   8     2792.45     2618.00       56.55 o
   1   5   8      674.65      635.22       16.10 o
   2   5   8      101.75      105.37        3.13 o
   3   5   8       97.95      108.38        3.71 o
   4   5   8        9.20        9.96        1.20 o
   5   5   8      644.25      621.86       14.85 o
   6   5   8       36.85       38.91        2.02 o
   7   5   8        2.00        2.27        1.56 o
   8   5   8      109.00      112.75        5.73 o
  -8   6   8        2.10        1.49        1.60 o
  -7   6   8       39.90       41.29        2.40 o
  -6   6   8      775.10      727.02       14.40 o
  -5   6   8      357.30      336.39        8.30 o
  -4   6   8        0.95        1.13        1.67 o
  -3   6   8        1.50        1.32        1.99 o
  -2   6   8        0.35        1.30        2.18 o
  -1   6   8      465.35      431.94       11.36 o
   0   6   8        1.85        1.06        1.08 o
   1   6   8        1.05        0.07        1.18 o
   2   6   8      342.50      331.75        8.61 o
   3   6   8       30.60       34.58        1.70 o
   4   6   8        2.50        0.03        1.16 o
   5   6   8       11.85       11.10        1.66 o
   6   6   8      511.40      499.37       15.39 o
   7   6   8      263.75      261.11        9.81 o
   8   6   8       19.65       22.43        3.71 o
  -7   7   8      157.00      149.42        8.30 o
  -6   7   8       54.60       53.39        4.00 o
  -5   7   8       -1.60        0.02        1.50 o
  -4   7   8        6.10        1.95        1.90 o
  -3   7   8       16.90       12.75        1.20 o
  -2   7   8      141.85      148.75        5.26 o
  -1   7   8        4.80        0.23        2.55 o
   0   7   8       48.40       59.25        4.10 o
   1   7   8       -0.05        0.32        2.01 o
   2   7   8       15.60       22.21        1.51 o
   3   7   8       14.80       17.55        2.33 o
   4   7   8       25.95       30.45        1.85 o
   5   7   8      112.90      118.51        4.80 o
   6   7   8       24.00       24.41        2.79 o
   7   7   8       26.05       22.23        3.26 o
  -6   8   8      172.50      183.41        8.90 o
  -5   8   8      142.40      125.44        7.20 o
  -4   8   8      247.60      260.32       10.20 o
  -3   8   8       58.85       59.21        4.75 o
  -2   8   8      119.30      120.30        6.20 o
  -1   8   8      232.15      226.91       10.33 o
   0   8   8       95.30       96.02        6.95 o
   1   8   8       56.30       50.34        4.86 o
   2   8   8      121.45      124.11        4.75 o
   3   8   8        4.85        3.95        1.81 o
   4   8   8        2.10        0.29        2.06 o
   5   8   8      175.70      180.26        6.71 o
   6   8   8       86.15       84.48        5.45 o
  -5   9   8      211.40      210.16       10.80 o
  -4   9   8      184.00      175.80        9.00 o
  -3   9   8       51.50       64.95        5.60 o
  -2   9   8        3.90        5.40        2.21 o
  -1   9   8       -0.90        2.91        2.59 o
   0   9   8      327.40      322.94       17.98 o
   1   9   8      303.55      300.92       18.86 o
   2   9   8       21.65       19.34        3.39 o
   3   9   8      127.20      135.73        6.45 o
   4   9   8        3.70        2.16        2.98 o
  -3  10   8        2.45        2.99        2.90 o
  -2  10   8        3.70        4.23        2.90 o
  -1  10   8       37.80       38.90        5.65 o
   0  10   8       22.10       20.84        3.99 o
   1  10   8       36.90       46.82        4.61 o
   2  10   8       -0.50        0.44        1.95 o
  -9   1   9      143.65      146.87        6.47 o
  -8   1   9       54.60       57.43        2.51 o
  -7   1   9       51.25       53.08        1.97 o
  -6   1   9      175.45      170.70        4.33 o
  -5   1   9     1128.60     1054.26       20.90 o
  -4   1   9      185.35      173.07        4.61 o
  -3   1   9       24.35       18.50        1.47 o
  -2   1   9      523.35      490.54       16.52 o
  -1   1   9      275.90      287.23        9.17 o
   0   1   9       45.55       38.56        2.86 o
   1   1   9        4.30        0.61        1.45 o
   2   1   9     1179.40     1110.58       25.16 o
   3   1   9      492.55      498.39       10.33 o
   4   1   9      200.00      211.26        5.44 o
   5   1   9        1.40        0.81        0.81 o
   6   1   9      103.20      104.72        2.95 o
   7   1   9      589.55      557.88       14.80 o
   8   1   9        4.60        5.63        1.80 o
   9   1   9        3.40        0.06        2.65 o
  -9   2   9       17.15       18.20        2.46 o
  -8   2   9       13.35       11.20        1.75 o
  -7   2   9        2.30        3.11        0.96 o
  -6   2   9       32.40       31.62        1.96 o
  -5   2   9       59.30       64.04        2.47 o
  -4   2   9      493.20      471.92       15.46 o
  -3   2   9      389.65      409.22       12.16 o
  -2   2   9       33.40       33.04        2.22 o
  -1   2   9        2.20        1.51        1.68 o
   0   2   9      104.15      104.80        4.02 o
   1   2   9      544.90      541.42       12.11 o
   2   2   9      663.65      626.96       14.56 o
   3   2   9       28.15       22.86        1.52 o
   4   2   9      500.05      491.78       11.83 o
   5   2   9       74.50       74.32        2.36 o
   6   2   9        8.65        6.55        1.15 o
   7   2   9      265.55      262.29        8.15 o
   8   2   9      217.35      212.93       11.43 o
   9   2   9      625.00      617.48       28.98 o
  -9   3   9       12.70       14.04        1.90 o
  -8   3   9       18.20       17.99        1.92 o
  -7   3   9       37.40       41.94        2.06 o
  -6   3   9        3.30        1.01        0.80 o
  -5   3   9       20.95       27.52        2.04 o
  -4   3   9      194.30      201.23        7.09 o
  -3   3   9       31.60       31.18        1.00 o
  -2   3   9        1.90        0.97        1.39 o
  -1   3   9       22.85       25.28        1.99 o
   0   3   9        3.60        3.29        1.46 o
   1   3   9        1.60        0.12        1.08 o
   2   3   9      297.30      292.43        7.18 o
   3   3   9      400.10      387.93        9.31 o
   4   3   9       25.30       25.02        1.30 o
   5   3   9       51.65       54.97        2.05 o
   6   3   9        5.40        6.19        1.40 o
   7   3   9        0.00        0.11        2.15 o
   8   3   9      301.20      283.37       11.50 o
  -9   4   9        7.10        5.68        2.00 o
  -8   4   9      123.30      145.17        4.70 o
  -7   4   9       34.80       40.57        2.10 o
  -6   4   9        1.25        1.77        2.07 o
  -5   4   9      145.90      150.58        6.78 o
  -4   4   9      520.10      516.87       16.55 o
  -3   4   9     1248.05     1182.86       37.74 o
  -2   4   9        2.90        3.55        1.27 o
  -1   4   9        0.70        1.03        1.00 o
   0   4   9      385.50      362.31       12.84 o
   1   4   9      611.25      602.37       18.88 o
   2   4   9      267.10      248.31        6.90 o
   3   4   9      182.80      182.40        5.60 o
   4   4   9      332.90      337.72        7.73 o
   5   4   9      163.70      164.16        4.50 o
   6   4   9        0.65        2.13        4.32 o
   7   4   9       27.90       29.76        3.42 o
   8   4   9       30.95       30.80        4.39 o
  -8   5   9        0.90        1.54        3.04 o
  -7   5   9       90.40       93.35        3.70 o
  -6   5   9       52.90       57.47        2.30 o
  -5   5   9      210.90      192.34        4.80 o
  -4   5   9      133.45      140.73        5.94 o
  -3   5   9       -1.25        0.06        1.91 o
  -2   5   9      110.75      102.77        5.52 o
  -1   5   9      115.60      128.99        5.81 o
   0   5   9      337.20      325.91       11.79 o
   1   5   9       17.40       14.01        2.26 o
   2   5   9       80.50       85.90        2.65 o
   3   5   9      902.15      875.04       17.20 o
   4   5   9        8.45        6.88        1.35 o
   5   5   9       30.55       28.57        2.22 o
   6   5   9        4.85        7.01        1.69 o
   7   5   9      330.90      327.32       12.75 o
  -7   6   9       48.70       55.56        3.20 o
  -6   6   9       15.50       11.99        1.70 o
  -5   6   9        1.10        0.00        1.10 o
  -4   6   9       21.20       20.70        1.20 o
  -3   6   9        6.10        4.64        1.00 o
  -2   6   9      221.40      215.79       10.70 o
  -1   6   9        2.00        0.24        1.68 o
   0   6   9       -1.30        0.34        1.63 o
   1   6   9      286.55      285.39        8.64 o
   2   6   9      116.05      113.83        4.16 o
   3   6   9       15.60       15.20        1.50 o
   4   6   9       25.25       28.97        1.90 o
   5   6   9       45.05       41.40        3.00 o
   6   6   9        5.00        3.33        3.94 o
   7   6   9        2.05        2.99        2.47 o
  -7   7   9       24.40       21.65        3.30 o
  -6   7   9       44.30       51.99        3.90 o
  -5   7   9      208.30      209.08        6.60 o
  -4   7   9      100.60       98.27        3.50 o
  -3   7   9       10.30        6.47        1.90 o
  -2   7   9      231.10      240.28        5.70 o
  -1   7   9       32.35       27.81        3.27 o
   0   7   9       36.80       35.43        3.07 o
   1   7   9       11.25       12.63        2.22 o
   2   7   9      265.60      248.99        8.36 o
   3   7   9      307.55      301.61        9.15 o
   4   7   9      182.15      184.85        6.50 o
   5   7   9       10.60        6.59        2.08 o
   6   7   9       84.55       80.57        6.52 o
  -6   8   9       45.00       46.06        4.40 o
  -5   8   9       46.60       46.37        4.00 o
  -4   8   9      237.60      232.40       10.30 o
  -3   8   9      244.50      245.72       10.40 o
  -2   8   9        9.30        6.20        2.43 o
  -1   8   9      195.10      161.58        9.18 o
   0   8   9       13.25       16.44        2.53 o
   1   8   9      146.10      143.02       10.20 o
   2   8   9       41.05       42.16        4.37 o
   3   8   9       23.95       28.82        2.55 o
   4   8   9      124.25      132.96        5.80 o
   5   8   9       -1.40        0.80        2.25 o
  -4   9   9      280.40      268.92       13.40 o
  -3   9   9        3.20        5.95        2.10 o
  -2   9   9       39.50       37.30        3.50 o
  -1   9   9      144.30      142.71        8.81 o
   0   9   9        0.80        2.59        1.70 o
   1   9   9       25.40       31.34        4.46 o
   2   9   9        8.35        4.98        2.40 o
   3   9   9      149.80      142.03        9.46 o
  -9   0  10      170.00      153.95       12.20 o
  -8   0  10      178.10      207.41        6.20 o
  -7   0  10       13.10       17.38        1.50 o
  -6   0  10      912.00      884.07       20.50 o
  -5   0  10        1.90        1.04        0.90 o
  -4   0  10      241.70      249.07        6.30 o
  -3   0  10      139.80      145.24        5.20 o
  -2   0  10      428.10      456.10       12.70 o
  -1   0  10     2885.00     2640.66       56.60 o
   0   0  10        3.20        5.22        1.40 o
   1   0  10       19.90       29.38        1.50 o
   2   0  10      492.10      504.18       12.00 o
   3   0  10       10.30        9.53        1.40 o
   4   0  10     1162.30     1086.89       21.60 o
   5   0  10        2.30        1.01        1.10 o
   6   0  10       62.30       63.46        2.80 o
   7   0  10       42.20       36.42        2.80 o
   8   0  10       48.30       37.83        6.10 o
  -9   1  10        4.00        0.08        2.22 o
  -8   1  10       30.60       30.04        2.40 o
  -7   1  10       61.35       58.06        3.05 o
  -6   1  10       29.10       37.53        1.80 o
  -5   1  10      140.80      144.41        4.01 o
  -4   1  10       35.80       40.96        2.02 o
  -3   1  10       10.40        8.27        1.97 o
  -2   1  10       24.40       32.32        2.50 o
  -1   1  10       34.65       31.15        2.72 o
   0   1  10        1.30        0.03        1.17 o
   1   1  10      495.15      476.69       11.51 o
   2   1  10        8.65        7.02        1.26 o
   3   1  10       40.25       43.37        2.05 o
   4   1  10      313.70      305.23        7.71 o
   5   1  10      136.35      141.39        3.79 o
   6   1  10      158.80      175.82        4.81 o
   7   1  10        5.70        6.55        1.40 o
   8   1  10       47.55       50.81        5.95 o
  -9   2  10       24.80       32.53        2.60 o
  -8   2  10       43.05       42.97        3.11 o
  -7   2  10        2.85        0.53        1.12 o
  -6   2  10       35.25       35.92        2.12 o
  -5   2  10       15.30       12.33        1.58 o
  -4   2  10       15.10       16.13        2.21 o
  -3   2  10       38.85       42.61        2.98 o
  -2   2  10       64.15       60.54        3.67 o
  -1   2  10      293.40      295.26       10.94 o
   0   2  10      539.80      500.17       17.06 o
   1   2  10      303.40      293.60        8.10 o
   2   2  10       88.50       89.73        2.30 o
   3   2  10      182.15      165.88        5.23 o
   4   2  10       18.25       21.37        1.36 o
   5   2  10       39.55       40.31        2.21 o
   6   2  10       55.05       55.36        2.55 o
   7   2  10        8.90       11.54        1.86 o
   8   2  10        8.25        8.97        2.82 o
  -8   3  10      192.30      205.57        6.60 o
  -7   3  10      188.10      200.58        6.10 o
  -6   3  10      168.80      187.89        7.92 o
  -5   3  10       60.65       59.66        4.00 o
  -4   3  10       82.20       87.63        4.38 o
  -3   3  10      566.05      606.46       19.18 o
  -2   3  10      462.55      435.11       15.52 o
  -1   3  10        2.30        0.01        1.44 o
   0   3  10      462.85      472.15       14.35 o
   1   3  10      214.10      205.25        5.83 o
   2   3  10      623.25      608.69       14.66 o
   3   3  10        8.05        4.80        2.23 o
   4   3  10      257.95      267.10        6.22 o
   5   3  10     1072.80     1007.78       24.30 o
   6   3  10      319.95      320.89       14.62 o
   7   3  10        8.55        8.68        1.86 o
   8   3  10       93.05       94.54        7.26 o
  -8   4  10       37.10       39.25        2.70 o
  -7   4  10        2.40        0.99        1.30 o
  -6   4  10      213.50      213.48        5.70 o
  -5   4  10       51.60       61.10        1.50 o
  -4   4  10       61.70       56.76        3.98 o
  -3   4  10      128.95      139.09        6.56 o
  -2   4  10        2.75        1.37        2.01 o
  -1   4  10      152.10      157.90        6.84 o
   0   4  10      154.30      154.40        6.94 o
   1   4  10       62.50       68.41        1.20 o
   2   4  10       -0.20        1.12        1.48 o
   3   4  10        3.20        0.19        0.70 o
   4   4  10       34.50       41.48        3.09 o
   5   4  10        1.60        1.39        1.30 o
   6   4  10       28.95       27.96        3.86 o
   7   4  10        7.85        6.76        2.82 o
  -7   5  10      223.90      234.12        7.20 o
  -6   5  10      107.10      113.00        4.10 o
  -5   5  10       13.40       16.57        1.40 o
  -4   5  10      217.00      226.72        4.00 o
  -3   5  10       28.80       28.09        1.40 o
  -2   5  10       24.00       21.71        2.73 o
  -1   5  10        0.00        1.50        0.89 o
   0   5  10       36.80       34.15        3.31 o
   1   5  10       -0.05        0.85        1.41 o
   2   5  10        4.05        4.33        1.39 o
   3   5  10       30.30       36.38        3.44 o
   4   5  10      161.75      162.10        7.60 o
   5   5  10      145.00      147.88        8.57 o
   6   5  10      200.25      211.03       10.79 o
   7   5  10       32.70       35.51        4.36 o
  -7   6  10       -0.80        1.62        3.22 o
  -6   6  10       69.30       70.25        3.20 o
  -5   6  10       71.80       79.84        3.60 o
  -4   6  10       50.50       47.97        2.40 o
  -3   6  10      117.40      123.59        3.10 o
  -2   6  10      418.90      412.81        7.90 o
  -1   6  10      747.10      707.22       13.20 o
   0   6  10      393.80      385.72        7.50 o
   1   6  10       20.70       24.48        1.40 o
   2   6  10        6.45        5.25        2.69 o
   3   6  10       57.55       62.30        3.57 o
   4   6  10      274.85      271.32       10.38 o
   5   6  10       28.20       25.31        2.95 o
   6   6  10      214.00      202.62       10.01 o
  -6   7  10       30.10       31.67        2.70 o
  -5   7  10       59.70       61.64        3.10 o
  -4   7  10       11.20       12.49        1.50 o
  -3   7  10       26.90       30.39        2.40 o
  -2   7  10       23.00       29.48        2.00 o
  -1   7  10        0.70        1.99        1.67 o
   0   7  10        0.40        0.12        1.14 o
   1   7  10      108.30      101.26        6.37 o
   2   7  10      190.60      181.62        7.81 o
   3   7  10       27.95       27.17        2.77 o
   4   7  10       60.85       67.95        4.26 o
   5   7  10       52.85       54.36        4.75 o
  -4   8  10        9.50        6.70        2.30 o
  -3   8  10       29.90       28.74        3.10 o
  -2   8  10       20.20       21.98        2.70 o
  -1   8  10       86.20       79.94        5.10 o
   0   8  10      449.85      418.60       19.82 o
   1   8  10       10.95       16.47        3.69 o
   2   8  10       81.45       81.26        5.15 o
   3   8  10      115.20      101.19        7.89 o
   4   8  10       60.15       71.39        4.56 o
  -2   9  10      226.50      226.18       15.60 o
  -1   9  10       22.55       23.73        4.76 o
   0   9  10      305.65      310.25       20.80 o
   1   9  10       13.55       16.18        4.50 o
  -8   1  11       30.55       32.35        2.80 o
  -7   1  11        2.30        0.18        1.90 o
  -6   1  11      262.25      254.72        8.54 o
  -5   1  11      302.45      279.07        9.33 o
  -4   1  11      353.30      331.60        9.53 o
  -3   1  11        1.30        0.44        2.01 o
  -2   1  11       22.15       27.74        2.31 o
  -1   1  11      211.80      238.63        9.34 o
   0   1  11      712.70      677.19       16.60 o
   1   1  11      111.65      115.05        3.72 o
   2   1  11       17.70       15.16        1.65 o
   3   1  11      115.50      121.54        4.29 o
   4   1  11       36.95       38.49        2.57 o
   5   1  11        0.80        0.12        1.29 o
   6   1  11       92.95       95.42        4.53 o
   7   1  11       91.85       92.74        5.25 o
  -8   2  11       -0.35        1.46        2.25 o
  -7   2  11        3.50        2.74        1.82 o
  -6   2  11      189.30      198.29        4.60 o
  -5   2  11       73.85       73.84        4.69 o
  -4   2  11      207.40      211.35        9.70 o
  -3   2  11       67.85       59.38        4.34 o
  -2   2  11        7.25       11.98        2.35 o
  -1   2  11        1.20        0.11        2.29 o
   0   2  11       36.50       37.69        3.23 o
   1   2  11      431.70      414.81       12.75 o
   2   2  11      511.25      504.42       13.85 o
   3   2  11      150.10      149.42        5.38 o
   4   2  11       26.40       24.74        1.96 o
   5   2  11       70.15       73.02        3.31 o
   6   2  11      366.75      366.51       14.27 o
   7   2  11      110.60      115.14        5.50 o
  -7   3  11        2.00        2.85        1.20 o
  -6   3  11        4.20        3.38        1.20 o
  -5   3  11       90.30       95.74        2.70 o
  -4   3  11        0.90        1.08        1.33 o
  -3   3  11        3.00        0.93        2.28 o
  -2   3  11       12.20       16.54        2.42 o
  -1   3  11        9.00        8.82        2.23 o
   0   3  11       27.80       24.85        0.80 o
   1   3  11       25.70       27.07        2.28 o
   2   3  11       21.40       17.82        2.42 o
   3   3  11        4.15        5.27        1.46 o
   4   3  11        0.70        0.01        1.20 o
   5   3  11        2.05        2.21        2.27 o
   6   3  11        3.15        0.40        2.97 o
   7   3  11       45.00       42.11        5.60 o
  -7   4  11       48.60       56.38        3.20 o
  -6   4  11      377.70      371.20       10.60 o
  -5   4  11       50.30       53.57        2.50 o
  -4   4  11        2.40        2.65        0.70 o
  -3   4  11        8.20        7.23        0.80 o
  -2   4  11       11.50       13.30        0.70 o
  -1   4  11        0.50        0.06        0.99 o
   0   4  11      104.00      109.41        2.70 o
   1   4  11      597.70      566.79       18.87 o
   2   4  11      361.60      346.94       13.93 o
   3   4  11      121.50      120.51        6.26 o
   4   4  11        8.75        7.81        2.28 o
   5   4  11       55.60       54.49        4.78 o
   6   4  11      424.25      413.47       20.68 o
  -6   5  11      104.20      123.49        5.10 o
  -5   5  11      121.60      126.84        4.20 o
  -4   5  11       30.10       34.19        2.00 o
  -3   5  11       20.10       23.15        1.00 o
  -2   5  11      108.70      112.18        2.50 o
  -1   5  11       80.20       91.61        2.80 o
   0   5  11      324.80      316.36        5.50 o
   1   5  11       12.50       15.00        2.19 o
   2   5  11      152.55      152.90        7.34 o
   3   5  11        3.20        2.95        2.02 o
   4   5  11        4.55        0.00        2.87 o
   5   5  11       63.70       64.75        5.46 o
   6   5  11       94.10       94.67        7.32 o
  -6   6  11        0.40        1.60        3.79 o
  -5   6  11        8.50        3.49        1.90 o
  -4   6  11        7.10        9.88        1.60 o
  -3   6  11       14.40       14.70        1.80 o
  -2   6  11        1.90        1.06        2.50 o
  -1   6  11       13.30       12.45        1.30 o
   0   6  11       59.30       53.77        3.70 o
   1   6  11       21.20       25.55        3.02 o
   2   6  11        1.60        6.77        2.51 o
   3   6  11        9.35       12.84        2.50 o
   4   6  11        4.40        5.84        1.70 o
   5   6  11       12.40       14.57        3.61 o
  -4   7  11      235.90      256.23       11.60 o
  -3   7  11        9.40       11.41        2.10 o
  -2   7  11       58.50       64.02        4.50 o
  -1   7  11       14.00       15.90        2.80 o
   0   7  11      464.70      422.58       17.90 o
   1   7  11      251.65      231.39       13.38 o
   2   7  11       32.05       27.03        4.38 o
   3   7  11      329.55      314.78       16.98 o
  -2   8  11       65.80       79.39        7.50 o
  -1   8  11        1.00        0.19        6.00 o
   0   8  11       27.30       29.02        4.70 o
   1   8  11       61.65       74.42        6.05 o
  -7   0  12       16.90       14.61        3.10 o
  -6   0  12       35.90       46.81        2.30 o
  -5   0  12      577.00      577.70       21.70 o
  -4   0  12       19.10       25.27        2.60 o
  -3   0  12       35.90       30.30        4.20 o
  -2   0  12       49.80       53.65        3.30 o
  -1   0  12       68.30       74.52        3.70 o
   0   0  12      167.40      152.21        5.40 o
   1   0  12        2.30        2.33        1.40 o
   2   0  12       68.00       77.38        3.70 o
   3   0  12      390.30      371.24       10.00 o
   4   0  12      314.60      319.36       10.00 o
   5   0  12       85.40       89.35        3.90 o
   6   0  12       32.20       27.78        3.30 o
  -7   1  12        9.20        5.30        2.91 o
  -6   1  12      159.45      160.03        8.68 o
  -5   1  12      404.00      387.88       18.41 o
  -4   1  12       16.25       13.31        2.75 o
  -3   1  12      187.95      204.32        8.98 o
  -2   1  12      129.90      126.86        8.12 o
  -1   1  12        2.15        4.60        1.32 o
   0   1  12      105.55      114.69        3.70 o
   1   1  12      150.60      155.37        5.26 o
   2   1  12      275.15      289.56        8.68 o
   3   1  12        9.40        6.19        2.12 o
   4   1  12       11.70       12.60        1.90 o
   5   1  12      145.45      142.38        6.07 o
   6   1  12        1.05        0.08        1.94 o
  -7   2  12       16.20       15.12        2.70 o
  -6   2  12        0.00        1.09        0.01 o
  -5   2  12        2.40        4.47        1.30 o
  -4   2  12      350.10      326.41        7.60 o
  -3   2  12      175.90      181.26        5.40 o
  -2   2  12       38.90       50.75        2.60 o
  -1   2  12      179.10      164.78        5.30 o
   0   2  12       16.15       13.07        2.56 o
   1   2  12       16.35       22.81        2.25 o
   2   2  12       24.25       21.87        2.55 o
   3   2  12       76.70       72.59        5.26 o
   4   2  12      410.65      416.88       16.22 o
   5   2  12       55.95       51.93        5.32 o
   6   2  12       -0.05        0.03        1.96 o
  -6   3  12        5.00        3.06        2.40 o
  -5   3  12        4.50        6.09        1.20 o
  -4   3  12        6.30        6.52        1.10 o
  -3   3  12      251.40      241.16        5.20 o
  -2   3  12      158.70      152.90        3.40 o
  -1   3  12      159.70      158.51        4.30 o
   0   3  12       25.90       32.58        3.49 o
   1   3  12      142.70      146.19        6.96 o
   2   3  12      456.75      433.39       18.34 o
   3   3  12        2.30        2.70        0.91 o
   4   3  12       32.60       34.90        3.05 o
   5   3  12       64.90       63.52        4.20 o
  -6   4  12       13.40        4.31        3.10 o
  -5   4  12       22.20       26.17        3.10 o
  -4   4  12        4.70        4.41        1.60 o
  -3   4  12       33.90       38.98        1.80 o
  -2   4  12       60.80       66.59        2.00 o
  -1   4  12       15.80       13.93        0.90 o
   0   4  12       29.75       31.27        3.00 o
   1   4  12       44.25       47.26        3.59 o
   2   4  12       79.90       80.69        5.41 o
   3   4  12       40.70       35.13        3.83 o
   4   4  12      119.40      123.75        6.16 o
   5   4  12        4.30        0.73        2.30 o
  -5   5  12        1.80        0.02        2.30 o
  -4   5  12       -1.00        0.12        3.60 o
  -3   5  12       38.80       45.38        2.50 o
  -2   5  12      322.80      312.73        9.00 o
  -1   5  12        1.00        0.62        2.20 o
   0   5  12      144.40      145.59        4.50 o
   1   5  12       11.25       10.48        3.16 o
   2   5  12        9.30        6.10        3.22 o
   3   5  12      185.65      179.56        9.96 o
   4   5  12        4.10        2.41        3.79 o
  -4   6  12      144.50      141.24        7.80 o
  -3   6  12       74.00       77.44        5.40 o
  -2   6  12       17.10       19.23        2.70 o
  -1   6  12       97.80       93.88        5.80 o
   0   6  12       11.70       12.98        1.70 o
   1   6  12      143.50      146.70        8.07 o
   2   6  12       13.00       13.12        3.40 o
   3   6  12      289.70      298.67       17.70 o
  -2   7  12        6.30        8.19        2.80 o
  -1   7  12       71.00       76.52        5.40 o
   0   7  12       51.30       50.24        3.80 o
   1   7  12       10.20        8.90        3.60 o
  -6   1  13        2.50        0.06        2.00 o
  -5   1  13       30.20       22.41        5.10 o
  -4   1  13        2.60        3.12        1.60 o
  -3   1  13       77.10       83.84        3.70 o
  -2   1  13        4.20        0.78        2.90 o
  -1   1  13      221.15      224.49        9.85 o
   0   1  13      361.05      336.33       13.87 o
   1   1  13       91.35       86.93        6.28 o
   2   1  13       11.85        7.32        2.67 o
   3   1  13       43.55       42.65        4.46 o
   4   1  13       95.65      100.52        5.25 o
   5   1  13      188.05      204.06        9.15 o
  -5   2  13       -0.70        0.32        2.84 o
  -4   2  13       15.00       13.92        1.90 o
  -3   2  13       -1.70        0.01        1.40 o
  -2   2  13       87.70       91.90        3.50 o
  -1   2  13      167.55      171.02        9.18 o
   0   2  13        2.60        1.04        2.60 o
   1   2  13      175.30      172.67        9.28 o
   2   2  13        1.85        0.02        2.88 o
   3   2  13       23.30       25.59        3.28 o
   4   2  13       16.55       23.55        3.13 o
  -5   3  13       13.20        7.03        2.50 o
  -4   3  13        1.40        0.41        2.30 o
  -3   3  13        6.00        2.89        1.40 o
  -2   3  13        0.90        1.59        2.09 o
  -1   3  13       30.00       27.63        2.50 o
   0   3  13       29.55       33.24        3.49 o
   1   3  13       73.20       69.65        5.47 o
   2   3  13       14.30       16.48        3.08 o
   3   3  13       41.85       42.77        5.38 o
   4   3  13        5.60        6.29        3.23 o
  -4   4  13       18.10       21.54        3.20 o
  -3   4  13       10.30        6.99        2.60 o
  -2   4  13       33.70       34.22        2.70 o
  -1   4  13      157.20      155.65        5.00 o
   0   4  13       27.55       29.46        4.11 o
   1   4  13       48.85       52.36        4.46 o
   2   4  13        5.50        1.57        2.57 o
   3   4  13       65.55       62.10        6.96 o
  -3   5  13       20.30       24.13        3.70 o
  -2   5  13        2.50        0.23        2.90 o
  -1   5  13      166.10      189.28        8.60 o
   0   5  13       54.10       52.99        5.61 o
   1   5  13       90.35       84.80        7.67 o
   2   5  13        0.05        3.88        6.09 o
  -3   0  14      149.60      169.56       10.10 o
  -2   0  14        2.20        3.41        3.30 o
  -1   0  14       -0.60        0.15        3.41 o
   0   0  14       83.10       85.28        7.00 o
   1   0  14      418.60      420.25       15.70 o
   2   0  14      450.60      402.63       17.40 o
   3   0  14      411.60      415.76       17.10 o
  -4   1  14       -0.50        4.27        2.26 o
  -3   1  14       19.60       19.54        2.60 o
  -2   1  14        0.10        1.16        2.47 o
  -1   1  14        3.70        2.85        3.35 o
   0   1  14        4.40        3.03        2.52 o
   1   1  14       99.05       90.52        6.98 o
   2   1  14        1.50        0.04        2.65 o
   3   1  14       11.05       10.70        2.65 o
  -4   2  14       12.00        0.99        2.60 o
  -3   2  14       17.30       14.84        2.20 o
  -2   2  14        4.50        5.69        3.16 o
  -1   2  14        6.50        2.87        3.65 o
   0   2  14       18.25       20.70        3.31 o
   1   2  14      259.05      232.78       13.44 o
   2   2  14       45.85       43.11        5.11 o
  -3   3  14        7.90       10.84        2.40 o
  -2   3  14      105.90      108.33        5.00 o
  -1   3  14       11.80       16.28        4.56 o
   0   3  14       -1.20        0.44        3.44 o
   1   3  14       35.75       37.90        4.46 o
   2   3  14       42.20       45.29        5.08 o
  -1   4  14        9.55       10.35        4.50 o
   0   4  14       23.65       26.37        4.45 o
